# Supplementary material for: Architectural control of metabolic plasticity in epithelial cancer cells
Source: Commun Biol. 2021 Mar 19;4:371. doi: 10.1038/s42003-021-01899-4 (PMC7979883; doi:10.1038/s42003-021-01899-4)
Supplement: Supplementary file 4 — Supplementary Data 1 [file 42003_2021_1899_MOESM4_ESM.xlsx]

## Sheet: Gene Expression
Gene	Log2FC	P-value	FDR		Legend
ALB	3.82354	4.54528e-19	7.22064e-15		Differentially expressed genes for Caco2 cells grown in 2D flat or 3D organotypic cultures expressed as log2 fold change (3D/2D).
FGG	3.31507	2.69005e-17	2.13671e-13
GSTA1	5.11406	1.43142e-16	7.57986e-13
FGB	2.73744	4.61412e-16	1.8325e-12
SLC2A3	-2.89976	7.95574e-16	2.5277e-12
DPYSL3	-2.96744	1.08857e-15	2.88216e-12
PRSS23	-2.51755	2.67257e-15	5.6544e-12
GSTA2	2.64978	2.84749e-15	5.6544e-12
AFP	2.90575	4.92733e-15	8.69728e-12
CREG2	-2.62966	5.55021e-15	8.81707e-12
AOC1	2.75826	9.95592e-15	1.43782e-11
AHSG	2.31933	4.22488e-14	5.59304e-11
ITIH2	2.40789	5.60453e-14	6.84873e-11
MYBPH	-4.02867	6.28704e-14	7.13399e-11
DRD2	-3.22484	7.45888e-14	7.89945e-11
CPS1	2.35292	1.10854e-13	1.10065e-10
TAGLN	-2.85245	1.20167e-13	1.12292e-10
HSD17B2	2.82899	3.33201e-13	2.94069e-10
AADAC	3.47213	4.86072e-13	3.89891e-10
DKK1	-2.13082	4.90861e-13	3.89891e-10
MEP1A	2.36806	6.94034e-13	5.2502e-10
TMSB4X	-2.61106	7.77191e-13	5.61203e-10
RAB3B	-2.18425	1.09155e-12	7.23099e-10
PODXL	-1.88233	1.09243e-12	7.23099e-10
AKR1C2	2.10536	1.34517e-12	8.39955e-10
CADM1	-1.86388	1.37472e-12	8.39955e-10
BCAT1	-2.02242	1.46704e-12	8.63164e-10
KNG1	1.931	1.76598e-12	1.00194e-09
DCDC2	-1.80122	3.3235e-12	1.82059e-09
GPRC5A	-1.88288	4.86104e-12	2.57408e-09
SLC4A8	-1.91713	6.4532e-12	3.30695e-09
APOD	-1.94117	7.5539e-12	3.68122e-09
LTBP1	-2.05725	7.64701e-12	3.68122e-09
LRRN4	-2.07975	8.37449e-12	3.91286e-09
FRY	-3.10971	9.97678e-12	4.52832e-09
ALDH1A1	1.82256	1.15393e-11	5.09204e-09
LIPG	-1.78327	1.2053e-11	5.17495e-09
PDGFRA	-3.07769	1.47861e-11	6.06625e-09
SULT2A1	1.75994	1.48926e-11	6.06625e-09
MBNL3	-1.71014	1.84199e-11	7.31544e-09
NAV2	-1.82692	2.07678e-11	8.04676e-09
LAMA1	-2.1787	2.71977e-11	1.02872e-08
IL6ST	-1.72634	3.08731e-11	1.14058e-08
AKR1C1	1.57718	3.18477e-11	1.14985e-08
FGA	1.83299	3.38138e-11	1.1937e-08
SLC2A1	-1.65521	3.47466e-11	1.19997e-08
ABCC9	-1.70924	4.23431e-11	1.4312e-08
CD44	-1.81427	5.2001e-11	1.72102e-08
TCF4	-1.90139	5.36418e-11	1.73909e-08
TUBB2B	-1.79709	6.44851e-11	2.04882e-08
CRIM1	-1.57347	6.74732e-11	2.10172e-08
LINC00668	-1.75079	6.96444e-11	2.12764e-08
MAT1A	1.70124	7.45942e-11	2.23585e-08
EVL	2.33196	9.62234e-11	2.83075e-08
BMP4	-1.64447	1.07396e-10	3.10198e-08
BAMBI	-1.90314	1.15855e-10	3.28657e-08
AKR1C3	1.4768	1.34171e-10	3.72341e-08
CHI3L1	-3.39516	1.35942e-10	3.72341e-08
MX1	-2.80494	1.46578e-10	3.94668e-08
IFI6	-2.5816	1.94289e-10	5.14412e-08
MYOF	-1.48247	1.99875e-10	5.20528e-08
OAS3	-1.60706	2.61279e-10	6.58306e-08
SLC7A8	-1.5587	2.61438e-10	6.58306e-08
SLC7A6	-1.56841	2.65212e-10	6.58306e-08
CELSR1	-1.53602	2.78692e-10	6.76138e-08
FAM131B	-1.86925	2.80908e-10	6.76138e-08
SERPINC1	3.35852	2.94539e-10	6.88446e-08
APOH	1.67552	2.95691e-10	6.88446e-08
CDC42EP3	-1.54878	2.99023e-10	6.88446e-08
LCT	1.94477	3.06398e-10	6.95348e-08
CCND2	-1.49815	3.13636e-10	7.01751e-08
PFKP	-1.40726	3.40588e-10	7.50843e-08
TEAD1	-1.47909	3.45031e-10	7.50843e-08
LAMA3	-1.76121	3.58846e-10	7.70356e-08
PDE4D	-2.34065	3.64739e-10	7.72565e-08
ARHGAP23	-1.48157	3.97282e-10	8.30423e-08
ANXA13	1.92053	4.22299e-10	8.71253e-08
ARL4C	-1.50326	4.32558e-10	8.80976e-08
GUCY2C	1.7508	4.43844e-10	8.9252e-08
ANKRD1	-2.74569	4.67897e-10	9.29126e-08
SCARA3	-1.43383	4.8807e-10	9.57219e-08
FLNA	-1.46939	5.08192e-10	9.84529e-08
F2	1.39428	5.86407e-10	1.12237e-07
EPHA4	-2.41806	6.62596e-10	1.2531e-07
ASNS	-1.42108	7.39699e-10	1.38245e-07
UTRN	-1.61093	7.70041e-10	1.42243e-07
OAS1	-1.80164	8.79166e-10	1.5977e-07
LRP2	-1.42311	8.85039e-10	1.5977e-07
DKK3	-1.42721	9.26322e-10	1.64233e-07
TMEM176B	1.50164	9.30441e-10	1.64233e-07
SH3TC2	-3.54469	9.86939e-10	1.72291e-07
OLR1	-3.16236	1.00299e-09	1.7319e-07
EPSTI1	-1.44574	1.05371e-09	1.79992e-07
ORM1	2.59335	1.09391e-09	1.83531e-07
RORA	-2.10838	1.09754e-09	1.83531e-07
NRCAM	-1.41092	1.18982e-09	1.9689e-07
IGFL2	-2.20479	1.2157e-09	1.99099e-07
FSCN1	-1.82414	1.24788e-09	2.02283e-07
ANPEP	1.99071	1.31124e-09	2.10407e-07
FERMT2	-1.64017	1.39441e-09	2.21516e-07
NDNF	1.86682	1.46853e-09	2.29596e-07
WWC2	-1.5262	1.47418e-09	2.29596e-07
THBS1	-1.46515	1.73192e-09	2.6712e-07
MPV17L	2.14386	1.87336e-09	2.86155e-07
L1CAM	-1.84575	1.92523e-09	2.91278e-07
TMEM176A	1.31273	2.2301e-09	3.32199e-07
RFLNB	1.75429	2.23752e-09	3.32199e-07
MAP6	-1.84598	2.50657e-09	3.68697e-07
PDK1	-1.71748	2.59793e-09	3.78631e-07
DOCK9	-1.32207	2.63842e-09	3.81037e-07
TMEM52B	-2.68702	2.82292e-09	4.04008e-07
UCA1	-1.66866	3.67735e-09	5.21593e-07
AMOTL2	-1.28851	3.88915e-09	5.46752e-07
PTPN14	-1.25243	3.9459e-09	5.47057e-07
CKB	-1.33897	3.96019e-09	5.47057e-07
HAVCR1	-1.29344	4.1435e-09	5.67178e-07
SAMD4A	-1.64159	4.19841e-09	5.67178e-07
ADORA1	-1.64742	4.21296e-09	5.67178e-07
SLC39A10	-1.35742	4.25746e-09	5.68353e-07
LINC01468	-2.00833	4.50547e-09	5.94624e-07
SOCS2	-3.10284	4.54769e-09	5.94624e-07
EMP2	-1.24175	4.56655e-09	5.94624e-07
DAB2	-1.226	4.86384e-09	6.28187e-07
VGLL1	-4.10962	4.99665e-09	6.40135e-07
PSAPL1	-1.49275	5.15856e-09	6.52758e-07
COTL1	-1.27768	5.17736e-09	6.52758e-07
PLOD2	-1.32848	5.53027e-09	6.91762e-07
ST6GAL1	1.24363	5.84373e-09	7.25261e-07
GBA3	2.92152	6.09645e-09	7.45307e-07
UBR4	-1.49848	6.09907e-09	7.45307e-07
STS	-1.3403	6.15984e-09	7.46986e-07
STC2	-1.27536	6.71133e-09	8.07698e-07
TRPM6	1.57331	6.76581e-09	8.08133e-07
FAM162A	1.41226	7.34013e-09	8.70189e-07
ALDH1L2	-2.50824	7.5465e-09	8.88028e-07
PRSS35	-1.25511	7.64924e-09	8.91607e-07
ACOX2	1.76414	7.68917e-09	8.91607e-07
TBC1D4	-1.24445	8.50622e-09	9.79202e-07
GNE	-1.48955	8.83898e-09	1.01019e-06
TFF2	2.10149	9.81534e-09	1.11032e-06
GREB1L	-1.21444	9.86782e-09	1.11032e-06
EMILIN2	-1.37658	9.92485e-09	1.11032e-06
MYO1A	1.15856	1.07632e-08	1.19569e-06
ROR1	-1.27141	1.1284e-08	1.24484e-06
HP	3.49175	1.19555e-08	1.30983e-06
MAP4K4	-1.23471	1.317e-08	1.43301e-06
NIN	-1.8386	1.371e-08	1.48161e-06
NRP1	-1.48342	1.41361e-08	1.50952e-06
AP1S3	-1.1466	1.41582e-08	1.50952e-06
CALML4	1.48641	1.45741e-08	1.5435e-06
NKD1	-1.16121	1.47701e-08	1.5539e-06
APOM	2.00711	1.55518e-08	1.62537e-06
HSPG2	-1.20801	1.61618e-08	1.67808e-06
FAM171B	-1.87716	1.65462e-08	1.70684e-06
SLC5A3	-1.16664	1.76468e-08	1.80863e-06
ALPK2	-2.87075	1.82492e-08	1.85838e-06
HELZ2	-1.26191	1.95937e-08	1.98258e-06
XPNPEP2	2.1699	1.98728e-08	1.9981e-06
SARDH	1.96964	2.15437e-08	2.14156e-06
HMGCS2	1.109	2.15693e-08	2.14156e-06
CES1	1.13007	2.57959e-08	2.5453e-06
ASGR1	1.79629	2.7491e-08	2.69582e-06
SLC38A3	1.28482	3.18017e-08	3.09115e-06
SP5	-1.19327	3.19116e-08	3.09115e-06
PLXNC1	-1.26159	3.28526e-08	3.15621e-06
TFRC	-1.1478	3.29806e-08	3.15621e-06
PBLD	1.14529	3.44389e-08	3.27603e-06
BICC1	-1.28246	3.53165e-08	3.32313e-06
SLC7A1	-1.15965	3.53525e-08	3.32313e-06
EIF2AK2	-1.11672	3.62164e-08	3.38432e-06
SASH1	-1.35222	3.7039e-08	3.44095e-06
ITGA2	-1.35554	4.12139e-08	3.79578e-06
APBB1	-1.18451	4.13364e-08	3.79578e-06
GNG4	1.41136	4.41303e-08	4.02905e-06
MMP24	-1.89647	4.49087e-08	4.07668e-06
BMP7	-1.30412	4.72952e-08	4.26217e-06
CDKL5	-1.27639	4.74886e-08	4.26217e-06
INSIG1	-1.08616	5.00745e-08	4.42918e-06
KIF3C	-1.54588	5.01448e-08	4.42918e-06
PTPRM	-1.10536	5.01859e-08	4.42918e-06
GRIN2B	-2.33253	5.07463e-08	4.4441e-06
UNC5B	-1.17657	5.09144e-08	4.4441e-06
KLF12	-1.40191	5.15986e-08	4.47921e-06
AMBP	2.66891	5.22166e-08	4.50822e-06
MICB	-1.76216	5.26469e-08	4.5208e-06
MTTP	2.04353	5.40454e-08	4.60667e-06
LGALS3	1.08637	5.42269e-08	4.60667e-06
RP11-54H7.4	-1.26656	6.05929e-08	5.09123e-06
BTN1A1	-1.63615	6.11053e-08	5.09123e-06
RBKS	1.37117	6.12081e-08	5.09123e-06
KCNJ8	-1.15669	6.12127e-08	5.09123e-06
COL3A1	-2.39447	6.15383e-08	5.09166e-06
TFF3	1.53377	6.57365e-08	5.41083e-06
PPP1R2	-1.06581	6.93838e-08	5.6816e-06
KIF1A	-2.48762	6.9929e-08	5.69689e-06
CAMK1D	-1.85219	7.14527e-08	5.79131e-06
SETD7	-1.26058	7.76234e-08	6.25952e-06
NFAT5	-1.16087	7.81017e-08	6.26628e-06
PRR15L	1.04251	7.87829e-08	6.27332e-06
RP1-153P14.8	-1.76566	7.89792e-08	6.27332e-06
GPD1	1.56689	8.11502e-08	6.41369e-06
UBASH3B	-1.63273	8.58957e-08	6.75515e-06
ADAM23	1.02679	8.68403e-08	6.79579e-06
RP1-152L7.5	1.19622	9.11774e-08	7.10022e-06
STAP2	1.11062	9.354e-08	7.24867e-06
ECI2	1.06652	1.00156e-07	7.72368e-06
ANK2	-1.33707	1.00871e-07	7.7412e-06
SSC4D	2.30124	1.10611e-07	8.40831e-06
TACC1	-1.04852	1.10679e-07	8.40831e-06
CNTNAP2	-1.0834	1.11151e-07	8.40831e-06
SPTLC3	1.02675	1.15501e-07	8.69599e-06
PAPSS2	1.43039	1.17638e-07	8.81508e-06
AXIN2	-1.11004	1.21042e-07	8.98295e-06
FRMD4B	-1.28998	1.21185e-07	8.98295e-06
CST1	-1.81143	1.21575e-07	8.98295e-06
NPPB	-4.25516	1.24151e-07	9.13085e-06
MT1F	1.99317	1.24874e-07	9.14171e-06
ADAM9	-1.01813	1.3026e-07	9.49224e-06
UAP1	1.00581	1.32388e-07	9.60327e-06
ST6GALNAC3	-1.31052	1.34952e-07	9.74476e-06
PRSS3	1.10839	1.36668e-07	9.82404e-06
SLC2A14	-1.39454	1.41314e-07	1.01122e-05
FNDC3B	-1.16838	1.43281e-07	1.0207e-05
CELP	1.63879	1.47349e-07	1.045e-05
S100A1	1.39656	1.48425e-07	1.04795e-05
ADM2	-1.45344	1.53549e-07	1.07933e-05
METTL7A	1.42062	1.6564e-07	1.15919e-05
FBLN2	-1.3253	1.69314e-07	1.17617e-05
PLXNA1	-0.999896	1.69547e-07	1.17617e-05
COL2A1	1.45459	1.73033e-07	1.19513e-05
APOBR	1.94181	1.74445e-07	1.19808e-05
CLRN3	1.90033	1.74968e-07	1.19808e-05
ITGA9	-1.38111	1.83954e-07	1.2542e-05
SLC7A11	-1.68904	1.97507e-07	1.34061e-05
SULT1E1	3.4821	1.99093e-07	1.34061e-05
GPR161	-1.02859	1.99159e-07	1.34061e-05
PHLDA1	-1.13678	2.02227e-07	1.35552e-05
TPM4	-0.99213	2.1805e-07	1.45544e-05
CALD1	-1.004	2.22963e-07	1.48201e-05
EDNRB	-1.19621	2.29298e-07	1.51776e-05
FLNC	-1.02465	2.45884e-07	1.62079e-05
APLP1	-1.88293	2.48076e-07	1.62849e-05
TMEM245	-1.07512	2.50776e-07	1.63944e-05
BTBD9	-1.14571	2.53275e-07	1.64899e-05
ANXA6	-1.15196	2.58326e-07	1.67501e-05
GSTO1	1.03308	2.61395e-07	1.68802e-05
HGD	0.975387	2.64962e-07	1.70063e-05
ANKRD33B	-1.30851	2.65489e-07	1.70063e-05
ACSL1	-1.10948	2.79742e-07	1.78473e-05
SUCLG1	1.01363	2.84763e-07	1.8095e-05
TM4SF20	1.41494	3.01445e-07	1.90787e-05
LAMC1	-1.05768	3.03739e-07	1.91312e-05
DLC1	-1.04534	3.04683e-07	1.91312e-05
KIRREL	-0.978981	3.09555e-07	1.92853e-05
PCYT1B	-1.24724	3.0989e-07	1.92853e-05
EEF1A2	-1.48443	3.10778e-07	1.92853e-05
FGFR2	-0.98577	3.15153e-07	1.94494e-05
GJB1	1.00703	3.15872e-07	1.94494e-05
ORM2	2.30048	3.18482e-07	1.95344e-05
BCL2L10	1.60672	3.42069e-07	2.09004e-05
TPK1	-1.49721	3.44902e-07	2.09928e-05
ARHGAP28	-1.08067	3.48392e-07	2.11242e-05
SSTR3	2.41529	3.53195e-07	2.13341e-05
DNAH2	-2.18871	3.82904e-07	2.3041e-05
IQGAP1	-0.996286	3.87105e-07	2.31821e-05
ID1	-1.14069	3.88168e-07	2.31821e-05
ANKS4B	1.07925	3.94367e-07	2.34641e-05
ADH4	2.00585	4.07864e-07	2.41766e-05
HAAO	0.96556	4.2638e-07	2.51802e-05
UNC13D	-2.18439	4.29392e-07	2.52641e-05
AMDHD2	1.01181	4.31869e-07	2.53161e-05
NEDD9	-1.42039	4.39123e-07	2.56467e-05
PALLD	-1.5093	4.45834e-07	2.59433e-05
TTR	1.19636	4.5279e-07	2.62434e-05
C2	2.07454	4.56214e-07	2.62434e-05
SAMD5	-2.05451	4.56313e-07	2.62434e-05
RNF213	-0.956464	4.57645e-07	2.62434e-05
BNIP3L	-0.981929	4.60438e-07	2.62434e-05
RASSF8	-1.03134	4.60904e-07	2.62434e-05
SLC29A4	1.03818	4.64412e-07	2.6301e-05
SOX4	1.03724	4.65227e-07	2.6301e-05
INMT	-4.47265	4.70509e-07	2.65053e-05
KIAA0922	-1.22262	5.03091e-07	2.82407e-05
LGR5	-1.22786	5.18943e-07	2.90279e-05
SLC13A2	2.12894	5.29637e-07	2.95221e-05
BCAS1	1.98403	5.35363e-07	2.96664e-05
GPC3	1.0943	5.35981e-07	2.96664e-05
PELI1	-1.02737	5.37827e-07	2.96664e-05
VCL	-0.927577	5.42964e-07	2.98461e-05
BDH2	1.19211	5.46164e-07	2.99185e-05
OAT	1.0747	5.50857e-07	3.00719e-05
COL4A4	-3.00176	5.62059e-07	3.05783e-05
SLC7A5	-1.04827	5.88001e-07	3.18805e-05
TM4SF4	1.68683	5.95557e-07	3.21803e-05
PPM1H	-0.9176	6.10563e-07	3.27911e-05
DAPK1	-0.983242	6.10989e-07	3.27911e-05
TUBB6	-0.982848	6.13315e-07	3.28051e-05
FOXJ2	-1.02425	6.20045e-07	3.30538e-05
TLN2	-1.03353	6.22642e-07	3.30569e-05
PGC	-1.72953	6.24397e-07	3.30569e-05
IFIT1	-2.09993	6.26346e-07	3.30569e-05
C3	0.915937	6.32376e-07	3.32646e-05
ETHE1	1.07753	6.58288e-07	3.45134e-05
OSBPL10	-1.01329	6.79547e-07	3.55108e-05
HEPACAM2	1.56706	6.88067e-07	3.58382e-05
BRCA2	-1.10363	6.92314e-07	3.59415e-05
TMEM14A	1.06143	6.99469e-07	3.61265e-05
CAB39L	-0.976455	7.00426e-07	3.61265e-05
PLEKHG4B	-1.24652	7.03868e-07	3.61866e-05
REEP6	1.01733	7.13775e-07	3.65775e-05
WNK1	-0.954107	7.27308e-07	3.71512e-05
SGPP1	-1.32891	7.6069e-07	3.87318e-05
PLSCR1	-1.0173	7.74395e-07	3.93036e-05
ISG15	-1.20754	7.99461e-07	4.04466e-05
LZTS3	-1.42826	8.18027e-07	4.12545e-05
MATN3	-1.89307	8.21767e-07	4.1312e-05
RGCC	-1.4831	8.29504e-07	4.14914e-05
SLC23A1	0.914324	8.3056e-07	4.14914e-05
RBP4	0.929141	8.36386e-07	4.16515e-05
OAF	0.901151	8.39944e-07	4.1698e-05
SERPINA1	1.0235	8.63972e-07	4.27572e-05
FXYD5	-1.71427	8.72138e-07	4.30273e-05
CH17-360D5.3	-1.0015	8.98596e-07	4.41954e-05
PRTG	-1.00914	9.03133e-07	4.42814e-05
CLCN5	-0.91701	9.2178e-07	4.50566e-05
CCDC58	0.99152	9.8103e-07	4.77477e-05
NOTCH2	-0.901203	9.83501e-07	4.77477e-05
COMTD1	1.04832	9.85852e-07	4.77477e-05
ITGA5	-1.30909	9.94438e-07	4.80124e-05
FAHD2P1	4.39602	9.98736e-07	4.80124e-05
PPFIBP1	-0.927418	1.00038e-06	4.80124e-05
ATP11A	-0.996566	1.01941e-06	4.87049e-05
HSPB8	-1.96547	1.02094e-06	4.87049e-05
ZFHX3	-0.957117	1.03892e-06	4.94142e-05
MICAL2	-0.885014	1.05922e-06	5.02292e-05
PECR	0.94489	1.0675e-06	5.04712e-05
SCRN2	0.88575	1.1077e-06	5.22162e-05
FABP1	1.13252	1.11624e-06	5.24635e-05
SYT13	-1.26908	1.11995e-06	5.24823e-05
ARHGEF38	2.64459	1.13852e-06	5.31957e-05
IRF9	-2.13675	1.15958e-06	5.3939e-05
RP11-566E18.1	-1.34243	1.16122e-06	5.3939e-05
UHRF1BP1	-0.943054	1.19358e-06	5.52806e-05
TJP1	-0.90636	1.2246e-06	5.64783e-05
SPTB	-2.24687	1.22655e-06	5.64783e-05
DNPH1	0.9835	1.26926e-06	5.82334e-05
IDS	-1.10867	1.272e-06	5.82334e-05
FGL1	1.38442	1.2792e-06	5.83946e-05
PIK3C2A	-1.06101	1.33888e-06	6.0944e-05
EPHX2	0.873227	1.35201e-06	6.13656e-05
LRRC31	2.37914	1.37528e-06	6.22439e-05
MYO1D	-0.989424	1.37919e-06	6.22439e-05
QKI	-0.877991	1.45615e-06	6.55015e-05
AIG1	0.87619	1.45962e-06	6.55015e-05
GXYLT1	-0.897521	1.46374e-06	6.55015e-05
PBX1	-0.884709	1.51731e-06	6.77077e-05
CCDC144A	-1.54888	1.55063e-06	6.90011e-05
C1orf115	0.883329	1.58346e-06	7.02648e-05
MGAT3	-0.884204	1.6186e-06	7.1624e-05
MYO15B	0.898153	1.62868e-06	7.18698e-05
SELENBP1	1.15136	1.64383e-06	7.23375e-05
FKBP14	-1.10591	1.66394e-06	7.29921e-05
DIAPH3	-0.916954	1.67108e-06	7.29921e-05
EHD2	-1.89744	1.67428e-06	7.29921e-05
TENM3	-0.913546	1.67975e-06	7.29921e-05
MTHFD2	-0.860371	1.68168e-06	7.29921e-05
NEURL1B	-0.994202	1.69246e-06	7.326e-05
CLDN1	0.87975	1.70795e-06	7.37294e-05
SIGLEC6	-3.04266	1.72844e-06	7.44121e-05
SCGN	0.941958	1.73812e-06	7.46266e-05
VLDLR	-2.07115	1.77421e-06	7.58701e-05
SLC30A10	1.94455	1.77664e-06	7.58701e-05
CCND1	-0.914272	1.87533e-06	7.98698e-05
SYNE3	-1.03173	1.90045e-06	8.07234e-05
ISM2	-1.76499	1.9967e-06	8.45853e-05
TAL1	-1.27576	2.0594e-06	8.70094e-05
TFCP2L1	-1.76131	2.09347e-06	8.82147e-05
DHRS11	0.842898	2.09926e-06	8.82246e-05
CEL	2.16888	2.14447e-06	8.98865e-05
PLCB1	-0.915129	2.20047e-06	9.19912e-05
ITGAV	-0.918756	2.24271e-06	9.35111e-05
FAM63B	-0.921821	2.26645e-06	9.38634e-05
SLC16A10	0.98403	2.26738e-06	9.38634e-05
ANGPT1	-2.56217	2.27286e-06	9.38634e-05
CD55	-0.919653	2.28036e-06	9.38634e-05
KCNN4	2.08828	2.2807e-06	9.38634e-05
ADAM19	-1.00683	2.33504e-06	9.57976e-05
FGFR1	-1.03572	2.33976e-06	9.57976e-05
ABAT	-0.930352	2.38513e-06	9.74042e-05
ENTPD4	-0.84325	2.5024e-06	0.000101931
RPS27L	1.01592	2.56459e-06	0.000104197
APOA1	1.09382	2.58446e-06	0.000104737
SEMA5A	-4.10668	2.63362e-06	0.000106457
MYO9A	-0.919127	2.65868e-06	0.000107198
DST	-0.947679	2.69849e-06	0.000108527
GGT1	1.15337	2.71717e-06	0.000109003
FGD6	-1.01204	2.72911e-06	0.000109206
STARD4	-0.95088	2.77354e-06	0.000110554
AMN	0.822131	2.77672e-06	0.000110554
TNFRSF19	-0.881896	2.81894e-06	0.000111954
CTD-2562J17.6	-0.865486	3.07516e-06	0.000121536
RP2	-1.03823	3.07552e-06	0.000121536
PTGR1	0.887949	3.12404e-06	0.000123148
ELFN2	-1.19053	3.18457e-06	0.000125223
MRPS25	0.861197	3.21685e-06	0.00012618
A4GALT	-1.77178	3.25221e-06	0.00012694
VCAN	-2.61506	3.25221e-06	0.00012694
SLC27A2	0.868024	3.26382e-06	0.000127081
HSPA12A	-1.00542	3.3015e-06	0.000128234
ABCG2	1.03098	3.31432e-06	0.000128399
TCIRG1	1.77524	3.32191e-06	0.000128399
RP11-511B23.1	-1.39978	3.33925e-06	0.000128756
DGAT1	0.823582	3.50113e-06	0.000134671
ADGRD1	1.32246	3.59512e-06	0.000137952
TBC1D12	-0.916689	3.70048e-06	0.000141653
GALNT6	-0.963959	3.71813e-06	0.000141842
LPP	-0.929602	3.7233e-06	0.000141842
BMPR2	-0.84611	3.84504e-06	0.00014613
COL4A6	-1.45307	3.87449e-06	0.000146898
NEBL	-1.64998	3.9335e-06	0.00014878
AHNAK	-0.932462	3.98898e-06	0.00015052
SNTB2	-0.820642	4.05123e-06	0.000152507
CYP4X1	-1.18538	4.20922e-06	0.000158079
SLC7A9	1.38233	4.28604e-06	0.000160585
RN7SL2	-0.95432	4.41663e-06	0.000165088
NBEAL1	-1.00638	4.49979e-06	0.000167802
CLIC4	-0.816199	4.52469e-06	0.000168157
CCDC80	-1.77418	4.53048e-06	0.000168157
GFI1B	1.32539	4.57179e-06	0.000169295
TRAM1	-0.830984	4.58453e-06	0.000169372
METTL7B	0.853861	4.69234e-06	0.000172952
LRP3	1.02384	4.76646e-06	0.000175278
ATP8B2	-1.942	4.8184e-06	0.000176778
SOCS2-AS1	-3.74718	4.83863e-06	0.000177112
CASC10	1.01942	4.85902e-06	0.000177449
MST1	1.23452	4.87344e-06	0.000177568
GABARAPL1	-0.854047	4.99369e-06	0.000181533
FREM2	-1.05759	5.0144e-06	0.000181869
HOOK3	-0.805574	5.15087e-06	0.000186393
MSX2	-0.873791	5.21463e-06	0.000188272
C1orf116	-0.854065	5.30096e-06	0.000190955
CYP4F3	1.37741	5.40444e-06	0.000194242
ATP2B4	-0.846449	5.43527e-06	0.000194909
KIAA1549	-0.854397	5.45824e-06	0.000195292
VEPH1	-2.34672	5.47655e-06	0.000195407
KCNMA1	-1.72048	5.48607e-06	0.000195407
SNTA1	0.951334	5.52886e-06	0.000196491
GAMT	0.863263	5.54578e-06	0.000196652
SLC30A2	1.61448	5.57977e-06	0.000197417
POMK	-1.21619	5.65006e-06	0.00019946
AKR1A1	0.811911	5.74756e-06	0.000202452
MID1	-0.834284	5.76231e-06	0.000202522
INHBB	-1.43782	5.79591e-06	0.00020296
TRIB3	-0.829995	5.80032e-06	0.00020296
SVIL	-0.788913	5.82006e-06	0.000203203
ACY1	0.967036	5.88259e-06	0.000204936
ATP5G1	0.959359	5.94105e-06	0.00020652
RBFOX2	-0.778306	6.04056e-06	0.000209521
MMP11	1.08003	6.35304e-06	0.000219879
PEA15	-0.82152	6.46517e-06	0.000223273
RCN3	1.20497	6.53215e-06	0.000225097
RASSF10	2.34467	6.60357e-06	0.000226611
SLC25A39	0.801998	6.60461e-06	0.000226611
ARHGAP32	-0.840863	6.67267e-06	0.000228061
SLC23A3	1.0356	6.67558e-06	0.000228061
NDUFB10	0.825666	6.69383e-06	0.000228194
MPC1	0.861261	6.76185e-06	0.000230019
SORBS1	-0.844913	6.77887e-06	0.000230105
RAB11FIP1	-0.823037	6.92762e-06	0.000234653
SLC1A3	-0.805472	7.01814e-06	0.000237213
CEACAM6	-1.48775	7.03788e-06	0.000237375
CACFD1	0.928166	7.07062e-06	0.000237666
SLC39A6	-0.970503	7.07643e-06	0.000237666
XYLT1	-0.894651	7.15343e-06	0.000239746
TMEM2	-0.95863	7.25266e-06	0.00024256
GABRA3	-3.61841	7.30256e-06	0.000243715
IRF7	-1.05206	7.31833e-06	0.000243729
VWCE	1.12004	7.3491e-06	0.000244242
ERC1	-0.778614	7.39708e-06	0.000245324
EGLN1	-0.787776	7.51818e-06	0.000248821
MACF1	-0.870306	7.60948e-06	0.000250888
TNS3	-0.77979	7.61223e-06	0.000250888
NOS2	-0.947018	7.72105e-06	0.000253948
GPAM	0.795054	7.79169e-06	0.000255221
FBXL15	0.912826	7.79189e-06	0.000255221
FAM174B	-0.800961	7.84294e-06	0.000256364
OXER1	0.932207	7.89817e-06	0.000257639
TFF1	1.74222	7.92517e-06	0.00025799
PIN4	1.09978	8.16647e-06	0.000265302
KCNC3	-1.25663	8.22591e-06	0.000266687
TNIK	-0.881155	8.31576e-06	0.000268777
CREB3L2	-0.783654	8.32419e-06	0.000268777
TSPAN8	1.12128	8.35332e-06	0.00026917
HSD17B14	0.833601	8.38787e-06	0.000269736
COL26A1	0.932975	8.46404e-06	0.000271224
LMX1B	-1.08243	8.47113e-06	0.000271224
SH3KBP1	-0.807919	8.48534e-06	0.000271224
SLC39A4	1.51497	8.55314e-06	0.000272842
MYL7	-3.46999	8.65616e-06	0.000275575
SMLR1	0.857915	8.69145e-06	0.000276145
INPP5J	0.966146	8.85063e-06	0.000280641
GAB2	-0.781037	9.0967e-06	0.000287869
ANXA4	0.76686	9.21142e-06	0.000290618
CEP55	-0.789874	9.22017e-06	0.000290618
LOXL4	-2.15278	9.42504e-06	0.000296488
MYLK	-0.84181	9.50542e-06	0.000298425
FAT1	-0.778905	9.56017e-06	0.000299552
DDIT4	-0.923569	9.70275e-06	0.000303421
ASAH2	1.04713	9.89414e-06	0.000308798
EMP3	-2.23229	1.00406e-05	0.000312638
TIMM13	0.832093	1.00565e-05	0.000312638
SCNN1A	-0.88483	1.03051e-05	0.000319175
PIR	1.21989	1.0307e-05	0.000319175
NPR2	-1.15383	1.03303e-05	0.000319275
GOLT1A	0.876022	1.04115e-05	0.000321158
FAHD1	0.853514	1.04335e-05	0.000321215
KIAA1462	-1.21251	1.05549e-05	0.000324322
CAST	-0.760687	1.06146e-05	0.000325528
SDSL	1.36126	1.06949e-05	0.00032736
COLGALT2	-1.27563	1.07603e-05	0.000328597
TMPPE	-1.54455	1.07767e-05	0.000328597
ATP13A3	-0.825982	1.09493e-05	0.000333218
CHPT1	0.746011	1.09867e-05	0.000333718
LMCD1	-1.36882	1.104e-05	0.000334698
TTC7B	-1.45597	1.1185e-05	0.00033817
RP11-867G23.8	0.885261	1.11971e-05	0.00033817
SLIRP	0.981355	1.12487e-05	0.000339083
CREB5	-3.43317	1.1472e-05	0.00034516
TBC1D9	-0.966948	1.15739e-05	0.000347567
USP49	-0.949507	1.17608e-05	0.000352475
TP53I3	0.851635	1.17817e-05	0.000352475
ACADS	0.848015	1.18807e-05	0.000354634
MED13L	-0.812206	1.19019e-05	0.000354634
NOTUM	-1.29029	1.19208e-05	0.000354634
SGK223	-0.808563	1.20932e-05	0.000359088
KIAA0040	-0.957022	1.21789e-05	0.000360958
AFF4	-0.790548	1.22279e-05	0.000361736
STAT1	-0.765935	1.23304e-05	0.000364091
CBL	-0.76138	1.23609e-05	0.000364314
AGAP1	-0.772856	1.23951e-05	0.000364646
GPR176	-0.956997	1.27871e-05	0.000375482
SIAE	0.737518	1.29752e-05	0.000380301
REV3L	-0.860965	1.30259e-05	0.000381086
GPR160	0.753415	1.32192e-05	0.000386029
ST3GAL1	-1.23626	1.33558e-05	0.000389302
NCOA7	-0.924158	1.34234e-05	0.000390556
ATP5D	0.792907	1.37864e-05	0.000400386
RIDA	0.89059	1.38252e-05	0.000400781
CHCHD10	0.850332	1.39523e-05	0.000403726
PTGS2	-2.94566	1.40442e-05	0.000405556
SMAD5	-0.755832	1.40666e-05	0.000405556
ANXA8L1	-1.17756	1.43801e-05	0.000413845
NFKBIZ	0.960645	1.47196e-05	0.00042214
MFSD3	0.845309	1.47215e-05	0.00042214
ALPP	-1.4026	1.48475e-05	0.00042419
GNG2	-3.38769	1.48644e-05	0.00042419
TSPAN2	-1.61198	1.48731e-05	0.00042419
HSD17B8	0.874291	1.50199e-05	0.000427331
PRRG1	-1.12154	1.50507e-05	0.000427331
PRRC2C	-0.818866	1.50639e-05	0.000427331
ASL	0.76191	1.52084e-05	0.000430661
CH17-360D5.2	-0.941511	1.52357e-05	0.000430665
ADGRF2	-2.74588	1.52976e-05	0.000431649
RAB11FIP2	-0.991549	1.53559e-05	0.000432523
ADGRG7	0.946325	1.5453e-05	0.000433826
VIPR1	1.13536	1.54567e-05	0.000433826
SNRPA1	0.786664	1.58011e-05	0.000442709
TOMM40L	0.752703	1.59249e-05	0.000445393
XPA	0.906733	1.62363e-05	0.000453304
NDUFAB1	0.893352	1.6374e-05	0.000456124
GAL3ST2	-2.80591	1.63947e-05	0.000456124
ABCA2	-0.77668	1.66455e-05	0.000462292
SULT1A2	3.64508	1.72016e-05	0.000476903
TACSTD2	-1.08965	1.73957e-05	0.000481443
REL	-1.20759	1.76871e-05	0.000488656
ATP10D	-0.984267	1.77577e-05	0.000489755
LAMB1	-0.804908	1.78759e-05	0.00049216
FAM160A1	-1.17928	1.7957e-05	0.000493539
FUOM	0.816151	1.80184e-05	0.000493679
RP11-319G9.3	3.06187	1.80243e-05	0.000493679
HK1	-1.19072	1.80635e-05	0.000493901
DRAM1	-0.813971	1.86045e-05	0.00050782
SLC35D3	-2.03297	1.87645e-05	0.00051131
ASPH	-0.760879	1.90559e-05	0.000517707
FAM53B	0.919305	1.90645e-05	0.000517707
USP34	-0.808023	1.91825e-05	0.00051916
TST	0.752877	1.91834e-05	0.00051916
JPH1	-1.2828	1.92627e-05	0.000520421
PNPO	0.804251	1.93018e-05	0.000520591
HIP1	-1.23892	1.95238e-05	0.000525344
USP53	-0.828651	1.95442e-05	0.000525344
TGFB2	-2.07652	1.96297e-05	0.000526753
SLC43A1	0.766961	1.97309e-05	0.000528575
CYP4F12	2.76582	1.99014e-05	0.000532245
CTB-127C13.1	1.85187	1.99409e-05	0.000532405
SFRP5	-1.19254	2.01195e-05	0.00053582
CHST15	-1.14495	2.01363e-05	0.00053582
CHRDL2	1.51382	2.03645e-05	0.000540811
ZCCHC9	0.730987	2.03919e-05	0.000540811
MS4A10	1.55459	2.04987e-05	0.000542737
NDUFS6	0.814323	2.06452e-05	0.000545706
GPAT3	1.08562	2.10476e-05	0.000554712
LGALS8	-0.81711	2.10557e-05	0.000554712
FZD6	-0.86001	2.12498e-05	0.000558898
LRP8	-1.29504	2.22933e-05	0.000585374
KMT2A	-0.75026	2.24027e-05	0.000587277
SERPIND1	1.63239	2.24582e-05	0.00058776
LINC00029	-3.3965	2.2592e-05	0.00059029
CDK6	-0.718743	2.26375e-05	0.000590507
MBL2	2.05649	2.28978e-05	0.000596318
C12orf49	-0.732038	2.31049e-05	0.000600727
CYTH3	-0.912728	2.32574e-05	0.000603705
AAK1	-0.810809	2.38187e-05	0.000617265
SLC22A11	-1.57032	2.38951e-05	0.000618236
STEAP3	0.833134	2.39597e-05	0.000618901
FARP1	-0.795397	2.40696e-05	0.000620508
VRTN	-1.47718	2.41e-05	0.000620508
PLEKHJ1	0.74296	2.44844e-05	0.000629383
CYC1	0.718252	2.46025e-05	0.000631398
SLC41A1	-1.10833	2.47427e-05	0.000633973
HIST1H2BD	1.05912	2.49075e-05	0.000635969
SPEN	-0.738961	2.49212e-05	0.000635969
PHYH	0.779501	2.49407e-05	0.000635969
PPFIA4	-2.03491	2.53151e-05	0.00064448
LAMP3	-1.43089	2.53572e-05	0.000644518
KRT8	-0.950917	2.55841e-05	0.000649247
MEGF9	0.956396	2.57937e-05	0.000653521
ZNF703	-0.84307	2.60847e-05	0.000659775
CYFIP2	-1.29004	2.61235e-05	0.000659775
NAPRT	0.833852	2.62349e-05	0.000661535
HECTD4	-0.775315	2.62794e-05	0.000661607
QDPR	0.762403	2.64795e-05	0.000665592
ERVMER34-1	-0.7991	2.70337e-05	0.000678448
PLPP3	-0.744661	2.72222e-05	0.0006821
HTATIP2	0.700116	2.73839e-05	0.000685071
MASTL	-0.754173	2.76802e-05	0.000691395
AC004556.1	0.817619	2.79817e-05	0.000697828
ADAM8	-1.13125	2.81549e-05	0.000701048
MSRB1	0.73123	2.82065e-05	0.000701234
MPND	0.887018	2.87057e-05	0.00071253
ABCC5	-0.825359	2.89028e-05	0.000716301
MARCKSL1	0.738919	2.90533e-05	0.00071891
NFKB2	-0.806133	2.99282e-05	0.000738796
LYPLA2	0.704629	2.99499e-05	0.000738796
FOXQ1	-0.699073	3.00278e-05	0.000739569
NDUFA5	0.758025	3.04048e-05	0.000747695
DNAH12	-2.02333	3.0496e-05	0.000748777
ABCB6	0.783407	3.09121e-05	0.000757824
TMEM82	0.935174	3.15613e-05	0.000772546
ZNF3	0.775836	3.1921e-05	0.000780148
HNF4G	1.23708	3.20715e-05	0.000782317
FRAT2	0.814161	3.2189e-05	0.000782317
ENO2	-1.25	3.22038e-05	0.000782317
LATS2	-0.774645	3.22067e-05	0.000782317
AASS	-1.26899	3.25387e-05	0.000789176
FCGRT	0.795596	3.27416e-05	0.000792886
EFNB2	-0.698093	3.31307e-05	0.000801087
STK39	0.936733	3.33138e-05	0.000804291
SLC35F5	-0.691565	3.36132e-05	0.000810288
PARM1	-1.219	3.39079e-05	0.000816154
LAMA5	-0.789529	3.41223e-05	0.000820071
SLC26A3	1.66602	3.52897e-05	0.000846541
EPHA2	-0.796144	3.53303e-05	0.000846541
PRKCH	-1.29977	3.57292e-05	0.000854811
CARMIL2	-1.20866	3.58009e-05	0.000855238
TTC38	0.701969	3.60631e-05	0.000860209
ARG2	-1.20256	3.63901e-05	0.000866707
NDUFAF8	0.879893	3.65825e-05	0.000869511
NCOA3	-0.709484	3.66173e-05	0.000869511
SEC11C	0.861934	3.66722e-05	0.000869513
WNT5A	1.78689	3.69366e-05	0.000874479
FADS1	-0.768701	3.7226e-05	0.000880018
ARL5B	-0.702205	3.7784e-05	0.000891881
TAOK1	-0.748059	3.83864e-05	0.000904758
PHLPP2	-0.783807	3.84868e-05	0.000905781
SLC17A4	1.77262	3.87174e-05	0.000909859
ATP5F1	0.685286	3.8978e-05	0.00091463
ESPN	0.750752	3.92138e-05	0.000918678
GALNT5	-0.796389	3.92662e-05	0.000918678
TANC1	-0.776911	3.93243e-05	0.000918685
NID2	-1.87444	3.94488e-05	0.000919095
ALDOC	-0.766553	3.94575e-05	0.000919095
DECR1	0.740516	4.00175e-05	0.000930708
PLXNA2	-1.30372	4.00733e-05	0.000930708
ATP11B	-0.705432	4.11668e-05	0.00095471
C3orf52	-0.791508	4.12452e-05	0.000955133
MANBA	-0.703606	4.17328e-05	0.000963892
CDC42BPA	-0.742453	4.17448e-05	0.000963892
LDHD	0.902368	4.19449e-05	0.000967106
KITLG	-0.775064	4.20511e-05	0.00096815
PLCB4	-1.68968	4.22941e-05	0.000972337
UQCRFS1	0.718563	4.27222e-05	0.000980758
SLC9A7	-0.783679	4.31776e-05	0.000989782
SUGCT	1.00519	4.39734e-05	0.00100657
TMEM256	0.892974	4.41523e-05	0.0010083
RASL11B	-1.09776	4.41756e-05	0.0010083
SLC1A4	-0.947111	4.45327e-05	0.00101499
FGF13	-1.77655	4.51417e-05	0.0010274
CAMSAP2	-0.754015	4.58136e-05	0.0010412
PI3	1.74049	4.64092e-05	0.00105322
LDLR	-0.682991	4.64902e-05	0.00105356
KSR1	-0.698534	4.67559e-05	0.00105807
PNMA2	-2.26367	4.70297e-05	0.00106275
NDUFS8	0.712552	4.72074e-05	0.00106498
PITX1	-0.792516	4.72624e-05	0.00106498
MGST1	0.713742	4.75825e-05	0.00107007
SDHB	0.711002	4.76231e-05	0.00107007
CCDC183	-1.1387	4.7959e-05	0.0010761
SLC37A1	0.889295	4.82159e-05	0.00108034
SLC39A5	0.718467	4.8614e-05	0.00108772
MYCBP2	-0.836289	4.86963e-05	0.00108803
SAT2	0.845074	4.88676e-05	0.00109032
DESI2	-0.693738	4.93635e-05	0.00109943
MICALCL	-1.31277	4.94349e-05	0.00109943
HNMT	0.736045	4.94832e-05	0.00109943
UNC5CL	-0.959347	4.95598e-05	0.00109959
CDKN1C	-1.22301	5.01922e-05	0.00111207
EHD4	-0.685532	5.09896e-05	0.00112816
VGLL3	-0.822039	5.13271e-05	0.00113272
WNK4	0.977541	5.13381e-05	0.00113272
FAM89A	-0.762466	5.14826e-05	0.00113433
OSR2	1.37685	5.1836e-05	0.00114054
MYO5A	-1.18569	5.21966e-05	0.00114688
WNT6	-2.87286	5.23743e-05	0.0011492
MAIP1	0.73077	5.24779e-05	0.00114988
CEP170	-0.881957	5.30933e-05	0.00116035
UPK3B	-2.30738	5.31018e-05	0.00116035
AQP10	-2.22968	5.35378e-05	0.00116827
XPR1	-0.685608	5.44039e-05	0.00118554
ZNRF3	-0.740296	5.48842e-05	0.00119437
PLXND1	-0.872114	5.50637e-05	0.00119664
FLNB	-0.736284	5.53487e-05	0.00120119
DDC	0.658772	5.60094e-05	0.00121387
TMEM45B	0.664698	5.63058e-05	0.00121778
NCR3LG1	-0.795187	5.63431e-05	0.00121778
KALRN	-0.68938	5.64561e-05	0.00121856
ARHGAP29	-0.822922	5.73297e-05	0.00123574
NEDD4	-0.730371	5.74123e-05	0.00123584
CACHD1	-0.74375	5.80415e-05	0.00124664
NRP2	-0.863069	5.80707e-05	0.00124664
NDST4	-2.2923	5.83814e-05	0.00124959
PSMA1	0.766308	5.84214e-05	0.00124959
TMEM208	0.762571	5.84444e-05	0.00124959
SLC12A4	-0.66614	5.90749e-05	0.00126138
COX5A	0.718423	5.94479e-05	0.00126764
SGK1	0.744256	5.99435e-05	0.00127649
STRN	-0.740187	6.00649e-05	0.00127736
CLIC3	-1.68253	6.10577e-05	0.00129674
RBMS1	-0.664713	6.13844e-05	0.00130194
CYP51A1	-0.749526	6.15953e-05	0.00130467
SEMA6C	0.98057	6.17946e-05	0.00130715
ADH5	0.665096	6.24856e-05	0.00132001
ARHGAP5	-0.667558	6.2637e-05	0.00132145
HPR	2.03505	6.28324e-05	0.00132381
IL1R1	-0.799431	6.37209e-05	0.00134075
TMEM56	-0.755005	6.38091e-05	0.00134083
COL12A1	-0.720978	6.41048e-05	0.00134527
TGM2	-0.717817	6.48872e-05	0.00135989
SMO	0.725534	6.49854e-05	0.00136016
G0S2	0.779962	6.53951e-05	0.00136528
UPB1	0.755248	6.54021e-05	0.00136528
SHCBP1	-0.774557	6.59808e-05	0.00137555
FAM169A	-1.05295	6.69469e-05	0.00139386
NCAPD3	-0.712308	6.73843e-05	0.00140114
PEG10	-0.760455	6.84035e-05	0.00142047
NDUFS3	0.663188	6.85067e-05	0.0014205
CXCL16	-0.712767	6.85837e-05	0.0014205
SERPINA6	1.59971	6.93003e-05	0.00143347
PSAT1	-0.725586	6.9636e-05	0.00143854
ALMS1	-0.945801	7.03998e-05	0.00145243
ALPI	0.702475	7.10423e-05	0.00146378
AKAP2	-1.39877	7.11905e-05	0.00146494
NEMP1	-0.734562	7.22079e-05	0.00148395
DECR2	0.711162	7.2307e-05	0.00148407
NDUFB7	0.731403	7.24859e-05	0.00148582
SMIM19	0.919372	7.27115e-05	0.00148852
COL6A3	2.80963	7.32079e-05	0.00149657
LSS	-0.690895	7.32928e-05	0.00149657
RP11-216L13.19	-1.21075	7.47021e-05	0.00152339
EP300	-0.681975	7.54573e-05	0.00153524
CLASP2	-0.703963	7.55513e-05	0.00153524
PHLDA3	-1.17812	7.55731e-05	0.00153524
ITGB4	-0.678927	7.62293e-05	0.00154485
MED12L	-1.46608	7.62931e-05	0.00154485
APOA2	0.999472	7.64231e-05	0.00154485
FSTL3	-0.745697	7.64356e-05	0.00154485
KMT2D	-0.699094	7.84146e-05	0.00158284
BIRC6	-0.733634	7.9098e-05	0.00159362
FRMD4A	-0.762594	7.92497e-05	0.00159362
CDR2L	-0.68827	7.92498e-05	0.00159362
MIB1	-0.68388	7.98163e-05	0.00159985
BAG1	0.673841	7.98738e-05	0.00159985
RASL11A	0.752691	7.99313e-05	0.00159985
EXOC3L4	0.919334	7.99621e-05	0.00159985
MEIS3	-1.00423	8.0831e-05	0.0016152
CCS	0.698572	8.10273e-05	0.00161564
ATP5O	0.709542	8.10565e-05	0.00161564
MRPL20	0.699135	8.15819e-05	0.00162407
ARHGDIB	-1.52442	8.17888e-05	0.00162615
RP11-119F7.5	1.08945	8.20844e-05	0.00162999
MSMO1	-0.656866	8.2221e-05	0.00163066
ZBTB38	-0.659216	8.26835e-05	0.00163287
AGRN	-0.658278	8.27487e-05	0.00163287
TMEM8B	0.745062	8.27902e-05	0.00163287
FUT2	0.732542	8.28067e-05	0.00163287
SYNM	-0.990427	8.28463e-05	0.00163287
SOWAHA	0.731155	8.30327e-05	0.00163452
FMNL3	-0.862198	8.34294e-05	0.0016403
UROS	0.665979	8.3762e-05	0.0016448
NDUFB9	0.687351	8.46607e-05	0.00165915
CBLC	0.694126	8.47017e-05	0.00165915
RAPH1	-0.872394	8.51225e-05	0.00166534
NAB1	-0.66353	8.53992e-05	0.0016687
TP53INP2	0.65752	8.55427e-05	0.00166945
JAML	0.807494	8.61668e-05	0.00167957
BMP2	-0.879544	8.7255e-05	0.00169868
FTL	0.776334	8.7361e-05	0.00169868
INPP4A	-0.762394	8.74999e-05	0.0016993
SUSD4	-1.31534	8.77922e-05	0.00170289
FOXA2	-0.703371	8.88085e-05	0.0017205
SAMHD1	-0.674229	8.92152e-05	0.00172487
SPPL2B	0.650537	8.92938e-05	0.00172487
PRKX	-0.752765	8.93597e-05	0.00172487
TNNT1	-0.766745	9.05423e-05	0.00174558
SPIN4	-0.845205	9.09338e-05	0.001751
KRT19	-0.748216	9.11819e-05	0.00175171
KMT2E	-0.703543	9.12983e-05	0.00175171
DSG2	-0.695389	9.13017e-05	0.00175171
RGN	0.701828	9.17719e-05	0.00175861
VPS13C	-0.69242	9.22198e-05	0.00176507
NDUFA8	0.732427	9.29166e-05	0.00177626
FAM111B	-0.665686	9.32721e-05	0.00178091
B3GNT5	0.763541	9.35029e-05	0.00178197
FBXL16	-1.01923	9.35974e-05	0.00178197
ADCY7	-0.893991	9.36637e-05	0.00178197
MSRB2	0.862973	9.45458e-05	0.00179512
SEMA6A	0.631612	9.45811e-05	0.00179512
ALAS1	-0.6872	9.49269e-05	0.00179715
RCHY1	0.743465	9.49918e-05	0.00179715
GPC1	-0.790447	9.50272e-05	0.00179715
SLC25A45	0.832927	9.6044e-05	0.00181422
CHST9	-0.781842	9.7802e-05	0.0018438
DUSP23	0.801391	9.78425e-05	0.0018438
TF	0.674924	9.91386e-05	0.00186601
PTPRR	1.59602	9.99565e-05	0.00187918
FZD2	-0.764634	0.000100222	0.00188195
FAM234B	-0.97597	0.000100439	0.00188379
ROCK1	-0.667624	0.000100602	0.00188462
CLCN4	-0.839017	0.00010118	0.00189209
TULP4	-0.653567	0.000101239	0.00189209
ENDOD1	-0.655233	0.000101819	0.0019007
CRABP2	-1.58708	0.00010253	0.00191172
SOAT2	0.716873	0.000102822	0.00191364
CCSER2	-0.717639	0.000102874	0.00191364
CCDC88A	-0.944693	0.000103109	0.00191577
HPS3	-0.767095	0.000103548	0.0019217
ULBP1	-2.32259	0.000103858	0.00192518
HERC6	-0.985319	0.000104134	0.00192806
MDN1	-0.715266	0.000104326	0.00192936
ACSM2B	2.87346	0.000104514	0.00193059
C3orf58	-0.757694	0.000104649	0.00193085
RAB30	-1.05742	0.00010504	0.0019358
TRAF3	0.678696	0.0001055	0.00194203
EP400	-0.651264	0.000105704	0.00194353
PTRF	-0.74532	0.00010589	0.0019447
BTG2	0.67213	0.000106394	0.0019517
C21orf33	0.821539	0.000106695	0.00195497
THOC7	0.694758	0.000107199	0.00196194
LCA5	-0.903551	0.000107686	0.00196859
CPVL	0.673733	0.000107981	0.00196878
EREG	-0.717941	0.000108086	0.00196878
SRGAP2	-0.757227	0.000108284	0.00196878
MEX3C	-0.721259	0.000108351	0.00196878
LRCH1	-0.760592	0.000108435	0.00196878
TXNIP	0.687626	0.00010844	0.00196878
EPAS1	-0.689883	0.000109069	0.00197794
EPB41L1	-0.634712	0.000109216	0.00197834
LRRFIP1	-0.676163	0.000109748	0.00198572
SLC5A9	0.714645	0.000109993	0.00198789
AC124789.1	-1.73456	0.000110301	0.00199118
CIT	-0.68532	0.000111085	0.00199928
CD24	-1.01137	0.000111213	0.00199928
UGT2B17	1.94086	0.000111269	0.00199928
IFNL3P1	-1.91406	0.000111331	0.00199928
GLTPD2	0.802062	0.000111379	0.00199928
BOD1L1	-0.723295	0.000111552	0.00200013
CHAC1	-1.26094	0.000112125	0.00200814
FMO5	1.07344	0.000112278	0.0020086
TRRAP	-0.646877	0.000112723	0.0020143
TMEM238	0.76888	0.00011395	0.00203395
SDCBP	-0.632985	0.000114895	0.00204825
CA2	0.841927	0.000115009	0.00204825
KCND3	-1.17398	0.000115323	0.00205154
DMD	-0.769886	0.000115824	0.00205814
TCF20	-0.636552	0.000116485	0.00206758
ANKRD20A5P	-1.0873	0.000117097	0.00207224
RBL1	-0.74176	0.000117223	0.00207224
ABHD4	-0.649163	0.000117362	0.00207224
FDFT1	-0.635221	0.000117422	0.00207224
GCSAM	-1.2167	0.000117428	0.00207224
ABCD3	-0.631281	0.00011753	0.00207224
LPIN1	-0.696393	0.000118779	0.00209194
FAM47E	1.09796	0.000118943	0.00209251
TRIO	-0.676145	0.000119935	0.00210761
AGMAT	0.662333	0.000120372	0.00211295
NPNT	-0.63476	0.000120561	0.00211389
ZBTB20	-1.99505	0.000120691	0.00211389
RASGRP1	-1.80363	0.000121231	0.002121
SLC38A1	-0.665704	0.000121749	0.00212774
KIF12	0.632642	0.000122188	0.00213305
RAB37	0.660909	0.000122375	0.00213397
PAQR3	-0.941325	0.000122607	0.00213567
SI	0.824701	0.000123781	0.00215377
BASP1	-0.741376	0.000124005	0.0021553
KDELR3	-0.7738	0.000124643	0.00216402
P2RY6	-0.759316	0.000125722	0.00218038
BAIAP2L2	0.649517	0.00012593	0.00218159
PPL	-0.637652	0.000126699	0.00219254
PTBP3	-0.644591	0.000127507	0.00220411
BFSP1	-1.17384	0.000128615	0.00222085
USP18	-1.57118	0.000129139	0.00222747
RP11-794G24.1	-2.29563	0.000129629	0.00223349
ISOC2	0.679319	0.000129886	0.00223376
GLYCTK	0.617694	0.000129926	0.00223376
STK32B	-1.1439	0.000131655	0.00226105
LRFN1	-0.734008	0.000131996	0.00226218
NTF3	1.72423	0.00013225	0.00226218
FAXDC2	0.868755	0.000132263	0.00226218
MALRD1	0.699438	0.00013229	0.00226218
FN1	-0.771424	0.000132635	0.00226563
SLC37A4	0.630199	0.000133127	0.00226985
OSBPL8	-0.69304	0.00013323	0.00226985
KIAA0513	-0.848417	0.0001334	0.00226985
FIS1	0.686977	0.000133454	0.00226985
ERVH48-1	-2.86247	0.000134287	0.00228158
CPNE8	-0.864375	0.000135316	0.00229662
RNF43	-0.634937	0.000135858	0.00230334
DBP	0.806816	0.000136347	0.00230919
ADGRG6	-0.675658	0.000136838	0.00231502
STEAP2	-0.848083	0.00013731	0.00231972
NMNAT2	-0.758555	0.000137408	0.00231972
PHGR1	0.755015	0.000138971	0.00234362
SUCO	-0.631864	0.000140237	0.00236
RASD1	0.753613	0.000140239	0.00236
HFE	-0.717667	0.000141436	0.00237762
SLC7A7	-0.716121	0.000141782	0.00238092
SLC22A18	0.659659	0.000142424	0.00238918
MXD4	0.696841	0.000143296	0.00240074
DDX58	-0.826143	0.000143416	0.00240074
MIR194-2HG	0.993839	0.0001439	0.00240632
PHTF2	-0.701337	0.000146404	0.00244561
UGDH	0.61225	0.000149018	0.00248666
ATP5G2	0.733006	0.000149844	0.00249775
SHPRH	-0.74784	0.000149997	0.00249775
NDUFB5	0.639399	0.00015073	0.00250652
DDX28	0.772112	0.000150839	0.00250652
ZC3HAV1L	-0.876192	0.000151091	0.00250809
PNPLA6	-0.709321	0.000151771	0.00251673
RNF130	0.66387	0.000152725	0.0025287
EFR3B	-0.808938	0.000152812	0.0025287
NEURL2	1.16501	0.000153122	0.0025287
SH3RF3	-1.94627	0.000153129	0.0025287
ZNF292	-0.745922	0.000153958	0.00253975
RP11-568K15.1	2.30342	0.000154853	0.00255186
PLCB3	0.638866	0.000155186	0.0025547
CLSPN	-0.697958	0.000155434	0.00255614
DAG1	-0.619565	0.000156733	0.00257484
ASRGL1	0.67356	0.000158705	0.00259792
HIPK1	-0.636303	0.000158872	0.00259792
DUS1L	0.624108	0.000158935	0.00259792
AC006552.1	-1.2577	0.000158955	0.00259792
USP6NL	-0.686017	0.000158956	0.00259792
CPA6	-1.48279	0.000159244	0.00259995
MT1X	2.11253	0.000160995	0.00262387
AMOTL1	-0.604392	0.00016104	0.00262387
AVPI1	0.682974	0.000161616	0.00263056
MAML2	-0.926163	0.000162216	0.0026369
SPAG9	-0.617348	0.000162337	0.0026369
DERA	0.60149	0.000162891	0.0026432
RIC1	-0.729524	0.000164879	0.00267071
ANKRD12	-0.720062	0.000164923	0.00267071
LINC01389	1.73478	0.000165206	0.00267257
JDP2	-0.661065	0.000166924	0.00269761
ECSIT	0.706182	0.000167392	0.00270243
LGI4	-1.89158	0.000168325	0.00271473
UBR3	-0.644048	0.000168857	0.00272055
MPP7	-0.630441	0.000169636	0.00273034
DSP	-0.705245	0.000170784	0.00274602
SSH2	-0.733221	0.000173132	0.00278097
ABCC6P1	0.794005	0.000174695	0.00280323
RP11-1277A3.2	-1.79059	0.000177939	0.0028524
GPT2	-0.605691	0.000179141	0.00286879
PLEKHG1	-0.810892	0.000182351	0.00291725
DIXDC1	-1.4722	0.000182921	0.00292343
RCN1	-0.621723	0.000183156	0.00292423
FLYWCH2	0.822779	0.000184531	0.00294323
MDFIC	-3.2088	0.000185721	0.00295924
ETV4	0.626654	0.000186599	0.00297025
PLCG2	-1.27796	0.000187941	0.00298862
TCAF1P1	-0.86805	0.000188369	0.00299243
ABHD14B	0.653451	0.000189181	0.00300233
MRPL47	0.628396	0.000189516	0.00300464
PLSCR4	-1.18992	0.000191381	0.00303118
RP11-632C17__A.1	0.652499	0.000191849	0.00303557
KIAA1217	-0.651897	0.000192107	0.00303664
PRODH2	2.34826	0.000192528	0.00304025
SH3PXD2B	-0.675428	0.000194173	0.0030632
AGR3	1.64538	0.000194936	0.00307218
ACAA2	-0.651427	0.000195394	0.00307634
GPATCH4	0.632814	0.000195922	0.0030816
LIMS2	-1.55429	0.000196803	0.00308978
CLSTN2	-0.80757	0.000196831	0.00308978
MEIS2	-0.814568	0.000198917	0.00311944
SKAP2	-0.616382	0.000199418	0.00312421
BARD1	-0.733078	0.000200067	0.0031313
TXNDC17	0.824634	0.000201238	0.00314268
ZC3HAV1	-0.626329	0.000201331	0.00314268
TSPAN5	-0.805876	0.000201564	0.00314268
SMAD3	-0.596988	0.000201586	0.00314268
TOMM7	0.789431	0.000202235	0.00314971
RDH16	1.73236	0.000203936	0.00317309
EPHA6	2.12137	0.000204576	0.00317993
SMG1	-0.72922	0.000205403	0.00318966
AGXT	1.98535	0.000205847	0.00319344
KIAA1109	-0.76356	0.000207187	0.00321109
MAGI1	-0.608007	0.000207633	0.00321487
SLC25A33	0.666873	0.00020856	0.00322608
TICRR	-0.634486	0.000209191	0.00323141
PHC1	-0.760062	0.000209312	0.00323141
PGAP1	-0.856636	0.000209717	0.00323366
KIFC3	-0.593938	0.000209993	0.00323366
PRRT2	-1.2393	0.000210067	0.00323366
MEP1AP4	2.85827	0.000211171	0.00324749
SPHK2	0.654309	0.00021322	0.00327583
RBMS2	-0.617809	0.000214024	0.00328479
MRPL11	0.622461	0.000214216	0.00328479
KRT18	-0.735102	0.000214941	0.00329273
SH2B3	-0.770769	0.000215245	0.0032942
KISS1R	0.701122	0.000215894	0.00330096
HSPA2	-0.942175	0.000217614	0.00332405
ADCY5	1.07739	0.000218329	0.00333177
SMARCA2	-1.8968	0.000218583	0.00333245
TSKU	0.628459	0.000219963	0.00335027
SLC2A5	0.906635	0.000222635	0.00338504
LMNA	-0.60661	0.000222672	0.00338504
ASGR2	0.830014	0.000223012	0.00338697
RUBCNL	-1.17399	0.000223556	0.00339199
STUM	1.22946	0.000224065	0.00339646
SAMD8	-0.652164	0.000226018	0.00342281
RASSF2	-2.85292	0.000226924	0.00343326
BDP1	-0.748612	0.000227299	0.00343565
ITGA6	-0.628691	0.000227626	0.00343733
SLC22A9	1.68245	0.000231603	0.00349406
LAMC2	-0.588424	0.000231985	0.00349651
EAPP	0.67377	0.000233398	0.00351446
AIFM2	0.600846	0.000234738	0.00352892
PRSS2	1.38602	0.000234802	0.00352892
UQCR10	0.71777	0.000236649	0.00355331
UBE2L6	-0.824262	0.000239217	0.00358848
PABPN1	0.616094	0.000240345	0.00359883
MAP3K1	-0.637025	0.00024036	0.00359883
UACA	-0.608041	0.000240843	0.00360266
FER1L4	-1.64405	0.000243346	0.00363669
MCAM	-1.55002	0.00024406	0.00364393
SPTSSA	0.61787	0.000246954	0.00368368
ATP5H	0.620033	0.000248692	0.00370612
MRPS15	0.678487	0.000250458	0.00372893
PANX1	-0.628921	0.000250826	0.00373092
SCARB2	-0.595964	0.000252437	0.00374641
TCF7	-0.645778	0.000252569	0.00374641
SERPINF2	0.615812	0.000252575	0.00374641
GCDH	0.710805	0.000252983	0.00374799
USP11	-0.585698	0.000253154	0.00374799
IGF1R	-0.611674	0.000253838	0.00375463
CERS4	0.634651	0.000254524	0.00376127
IGSF3	-0.604528	0.000255746	0.00377526
OGFRL1	-0.853862	0.000255946	0.00377526
CEP350	-0.63921	0.000256441	0.00377906
DNAJC30	0.731359	0.000257137	0.0037858
TRIM3	-0.677898	0.000257678	0.00379026
GOLGA2P5	0.803158	0.000258344	0.00379653
GLTP	0.68399	0.000259173	0.00380519
GRIP2	-1.48619	0.000261151	0.00383049
PIEZO1	-0.597155	0.000261378	0.00383049
ELOVL5	-0.580845	0.000261622	0.00383054
VEGFB	0.614886	0.000263555	0.00385528
LRRC75A-AS1	0.622714	0.000264318	0.00386289
KLF6	-0.619138	0.000265606	0.00387814
ASH1L	-0.609218	0.000267472	0.0039018
SOCS4	-0.687816	0.000268215	0.00390905
CDX2	0.605415	0.000269192	0.0039197
KMT2C	-0.669858	0.000269576	0.00392168
KCNK6	-0.857396	0.000269905	0.00392288
TSR2	0.662298	0.0002714	0.00393841
IL1R2	-0.882235	0.000271469	0.00393841
SLC6A9	-0.690484	0.00027222	0.0039457
RAD54B	-1.17341	0.000272994	0.00395331
GSTA4	0.697187	0.000274162	0.00396661
MRPL46	0.717963	0.000275677	0.00398231
SLC4A3	-0.996043	0.000275749	0.00398231
SOX2	-0.751238	0.000276703	0.00399247
ZCCHC24	-0.917125	0.000277077	0.00399424
MYADM	-0.628279	0.000277505	0.00399678
HMGCR	-0.594367	0.000277969	0.00399984
SYNE2	-0.689884	0.000278773	0.00400777
GRAMD1A	-0.607882	0.000282754	0.00406039
MRPL32	0.647205	0.000282944	0.00406039
HIST1H2AE	1.53147	0.000285877	0.00409877
CTSLP2	1.56357	0.000289308	0.00414423
RP3-399L15.3	-1.44867	0.000289733	0.00414657
MRPL40	0.654493	0.000290519	0.00415409
CHMP2A	0.589538	0.000291388	0.00416276
COA3	0.690934	0.000293184	0.00418465
RP11-1143G9.5	-1.00132	0.000293862	0.00419057
PLEKHD1	-2.67284	0.000298486	0.0042527
FZD4	-0.637544	0.000299874	0.00426863
MSI1	0.779834	0.000301414	0.00428592
B3GNT8	0.952486	0.000301862	0.00428592
MLXIPL	0.746672	0.000301897	0.00428592
NEK2	0.61084	0.00030283	0.00429532
CEBPA	0.656135	0.000303227	0.00429711
PCDHGB6	-2.26402	0.000305072	0.0043194
LUM	-1.27079	0.000305376	0.00431986
SHANK2	-0.620713	0.000305718	0.00432086
TMBIM4	0.620102	0.000307156	0.00433472
MMACHC	0.772401	0.000307245	0.00433472
PAMR1	-2.70028	0.000307745	0.00433793
MAN2C1	0.657575	0.000309558	0.00435961
RPS6KA5	-0.959269	0.000313642	0.00441321
ASXL2	-0.61485	0.000314587	0.0044226
HOXC4	1.12128	0.000314987	0.0044238
SERPINB1	0.56835	0.000315534	0.0044238
GALK1	0.657498	0.000315545	0.0044238
NIPSNAP1	0.580508	0.000315787	0.0044238
GFOD2	-0.819838	0.000318968	0.00446443
HAL	1.94628	0.000319566	0.00446747
ADCY3	-0.620774	0.000319748	0.00446747
PARP14	-0.57717	0.000320552	0.00447477
RP4-735C1.4	-1.60576	0.000321232	0.00448032
AP001059.5	2.29332	0.000321529	0.00448054
DKFZP434K028	-1.9871	0.000322084	0.00448433
AHNAK2	-1.39142	0.000323248	0.0044966
HAGLR	2.39617	0.000325419	0.00451983
HHLA2	1.39613	0.000325487	0.00451983
SCN8A	-0.686083	0.000325937	0.00452213
PLEKHA8	-0.61103	0.000331673	0.00459769
PTPRA	-0.572271	0.000333773	0.00462276
PCSK9	-0.567777	0.00033467	0.00463116
TMED5	-0.580545	0.000335216	0.00463183
GSTZ1	0.670429	0.000335302	0.00463183
CEP295	-0.719344	0.000337676	0.00466058
PDHA1	0.579414	0.000338791	0.00467191
CEBPA-AS1	0.67915	0.000340682	0.0046939
ZBTB10	-0.642206	0.000343134	0.0047236
KNL1	-0.606825	0.000344015	0.00473162
PPME1	-0.564862	0.000344449	0.00473343
PDE10A	-2.1047	0.000344743	0.00473343
CIR1	0.606078	0.000345317	0.00473722
LRRC3	-0.700969	0.000347011	0.00475635
ISM1	-1.99487	0.000347966	0.00476534
S100A6	-0.666423	0.000348956	0.00477477
ROCK2	-0.599927	0.000349437	0.00477725
SNAPIN	0.613718	0.00035156	0.00480213
DPY19L1	-0.75726	0.000353376	0.00482279
TWSG1	-0.598298	0.000354853	0.0048388
REC8	-1.7063	0.000356481	0.00485682
AFM	2.13665	0.000357224	0.00486278
SLC36A1	-0.660235	0.000357625	0.00486407
ERO1A	-0.566632	0.000358077	0.00486605
KIDINS220	-0.596391	0.000360278	0.00489082
RASSF4	0.609924	0.000360515	0.00489082
HERC5	-0.919478	0.000362732	0.00491668
DGKK	-2.35789	0.000363307	0.00492028
C17orf96	-0.717417	0.000364063	0.00492632
C1QL4	-0.823937	0.000364832	0.00493169
CTIF	-0.71448	0.000365357	0.00493169
IHH	0.638184	0.000365391	0.00493169
SAMM50	0.578188	0.000366261	0.00493924
LNPEP	-0.608785	0.00036913	0.00497017
PAK2	-0.575359	0.000369181	0.00497017
MYEF2	-0.818584	0.000370358	0.0049818
43711	-1.62861	0.000373783	0.00502361
RPS3AP6	1.20688	0.000375168	0.00503796
NF1	-0.602794	0.000375739	0.00504137
FBXW4	0.599483	0.000376628	0.00504903
SQLE	-0.595444	0.000381417	0.00510892
CAPN2	-0.56339	0.000383958	0.0051339
DEAF1	0.571049	0.000384028	0.0051339
NR1H3	0.571827	0.000384517	0.0051339
GTF3C6	0.612364	0.00038461	0.0051339
TRPT1	0.732943	0.000384938	0.0051339
SH3BGRL2	-0.565697	0.00038522	0.0051339
C9orf172	-0.826539	0.00038582	0.00513759
QTRT1	0.717652	0.00038745	0.00515496
MT2A	1.79248	0.000390274	0.0051882
AIMP2	0.614401	0.000391912	0.00520157
FER	-0.693715	0.000391935	0.00520157
LPCAT2	-0.572044	0.000392851	0.00520938
SLC15A1	-0.655796	0.000397165	0.00526219
RAC3	0.598959	0.000403116	0.00533658
RRAS	-1.09473	0.000406365	0.00537511
C8orf31	-0.815806	0.000407599	0.00538696
GPX2	0.671025	0.000410042	0.00541474
CTC-444N24.11	0.760199	0.000410548	0.00541691
SCML2	-0.746864	0.000411466	0.00541848
MED1	-0.559781	0.000411659	0.00541848
C5orf66-AS1	-1.77801	0.00041169	0.00541848
S1PR3	-2.53298	0.00041323	0.00543425
RP11-150O12.6	-2.41129	0.000415052	0.00545025
PRPS2	-0.602944	0.000415133	0.00545025
SLC35D2	0.561718	0.000416777	0.00546731
RHOU	-0.657198	0.00041878	0.00548809
TRABD	0.621599	0.000419281	0.00548809
C3orf70	-1.52403	0.000419397	0.00548809
SACS	-1.21598	0.000421895	0.00551624
RLF	-0.68743	0.000422275	0.00551652
EPB41L5	-0.579865	0.000422611	0.00551652
NDRG4	-1.0136	0.000423026	0.00551739
CHML	-0.620789	0.000427022	0.00556494
NFE2L3	-0.586823	0.000427993	0.0055704
PIK3R2	1.33027	0.000428141	0.0055704
CASP8AP2	-0.655177	0.000428939	0.0055762
RPL26	0.619873	0.000429812	0.00558042
NATD1	-0.652761	0.000429965	0.00558042
MED13	-0.589362	0.000431173	0.00559152
DISC1	-1.0249	0.000432328	0.00560192
TSC22D1	-0.560195	0.000434516	0.00562568
CCDC141	-0.682591	0.000435984	0.00563649
CRYL1	0.745031	0.00043606	0.00563649
LY6G5C	1.33497	0.000440919	0.00569467
FHL2	-1.00341	0.000441544	0.0056981
MMP1	1.03353	0.000443733	0.00571759
CLCN6	-0.64261	0.000443773	0.00571759
IDI1	-0.59035	0.000447842	0.00576534
FAM198B	-0.641512	0.000453049	0.00582468
EGFR	-0.560985	0.000453185	0.00582468
PDCD4	0.561885	0.00045512	0.00584482
ZDBF2	-0.859395	0.000457411	0.0058695
ARFGEF3	-1.41054	0.000458415	0.00587763
COQ9	0.574366	0.00045982	0.00589089
MFSD2A	1.39757	0.000462596	0.00590962
CNNM3	0.57223	0.000462616	0.00590962
CLN3	0.921481	0.000462702	0.00590962
RP1-95L4.4	1.67806	0.00046277	0.00590962
ANLN	-0.589522	0.000463524	0.00591449
ALDH1B1	0.557969	0.000466249	0.00594448
GATA4	0.853749	0.000469251	0.0059664
VEGFA	-0.584258	0.000469457	0.0059664
PANK3	-0.562996	0.000469634	0.0059664
TRIP12	-0.552316	0.000470123	0.0059664
ACSF2	0.544666	0.000470149	0.0059664
MPP6	0.629211	0.000470221	0.0059664
KATNAL1	-0.835292	0.00047109	0.00596998
ATP6V0B	0.57616	0.000471363	0.00596998
NMNAT1	0.871462	0.000471675	0.00596998
TOMM22	0.558269	0.000472345	0.00596998
RAI14	-0.596507	0.000472382	0.00596998
HILPDA	0.78223	0.000474286	0.00598928
HMG20B	0.589483	0.000478838	0.00604195
GLRX5	0.550212	0.000480732	0.00606104
RGS2	0.964069	0.00048118	0.00606188
ACOT11	0.742316	0.000482221	0.00606654
C5orf42	-0.678343	0.000482314	0.00606654
AKAP5	-0.63652	0.000483742	0.00607969
SWAP70	-0.549742	0.000484442	0.00608367
UQCRB	0.636334	0.000485626	0.00609372
NDUFAF2	0.636793	0.000486448	0.00609788
UGGT2	-0.679451	0.000486725	0.00609788
CRYBG3	-1.19034	0.000488378	0.00611377
EDAR	-2.84939	0.000493233	0.00616969
DAPK2	1.54951	0.000494509	0.00618078
SLC25A37	-0.575509	0.000496333	0.0061987
FCHSD2	-0.686194	0.000499663	0.00623539
ICAM1	-0.707019	0.000500986	0.00624699
RPL21	0.642081	0.000501797	0.00624775
ATP5G3	0.618319	0.000501834	0.00624775
SEMA4F	-0.800527	0.000502365	0.00624947
TK1	-0.557444	0.000503516	0.00625889
TXN	0.649302	0.000508981	0.00632187
MAN2A1	-0.557642	0.000509434	0.00632255
TMEM150A	0.621926	0.000509833	0.00632257
UBXN1	0.56026	0.000511639	0.00633695
NELFE	0.571165	0.000512161	0.00633695
MT1E	2.26666	0.00051219	0.00633695
PAM	-0.548872	0.000514521	0.00636084
ALOX15	1.85938	0.000515183	0.00636408
FAM208B	-0.616955	0.000515845	0.0063673
USP37	-0.652077	0.000516491	0.00637032
ACLY	-0.589217	0.000517804	0.00638156
RP11-356O9.2	0.777312	0.000518576	0.00638612
ZNF219	0.573569	0.000519261	0.00638961
EXOC6B	-0.584232	0.000521988	0.00641819
MRPL12	0.617953	0.000526117	0.00646395
DNAH1	-1.13129	0.000527191	0.00647214
LINC00467	1.23492	0.000530026	0.00650192
NOTCH3	-0.543602	0.000531828	0.006519
CDK18	0.555023	0.000534469	0.00654632
PPP2R5A	-0.567064	0.000537855	0.00658271
TCEB2	0.60146	0.000538511	0.00658567
ABCD4	0.577631	0.00053971	0.00659525
RSPH1	1.80013	0.000541579	0.00661301
TAP2	-0.762298	0.000542635	0.00662081
RHOT2	0.552536	0.000545993	0.00665668
PTPN21	-0.608056	0.000548202	0.00667848
ZKSCAN8	-0.743376	0.000548855	0.00668131
CCDC144B	-1.32007	0.000552085	0.00671548
FLRT3	-0.659753	0.000554077	0.00673455
FRMD6	-0.642845	0.000555521	0.00674694
DTX3L	-0.561416	0.000556371	0.00675211
TAF11	0.623069	0.00055956	0.00678562
DCP1A	-0.588079	0.000560942	0.0067972
SLC38A2	-0.559203	0.000562589	0.00681195
ANXA3	-0.576581	0.000564431	0.00682905
BTNL3	1.68613	0.000565077	0.00683166
MTUS1	0.598109	0.000565708	0.00683409
EFCAB14	-0.547155	0.00056671	0.006841
MICA	-0.581012	0.000568684	0.00685717
NCOR2	-0.570319	0.000569099	0.00685717
MUC13	0.65317	0.000569344	0.00685717
SPX	-2.86168	0.000571913	0.00688149
PTPRU	-0.5788	0.000572404	0.00688149
E2F7	-0.718783	0.000572663	0.00688149
RP11-93G5.1	-2.02913	0.000573789	0.00688715
MCRIP1	0.724961	0.000574186	0.00688715
COMMD9	0.601224	0.000574435	0.00688715
RUNX3	-1.3235	0.000575897	0.00689793
RP11-237N19.3	-2.35713	0.000576203	0.00689793
WDR41	-0.584628	0.000578936	0.00692544
APOL6	-0.631722	0.000581007	0.00694498
RGS3	-0.589298	0.000584125	0.00697699
PROCR	-0.861803	0.000592026	0.00706174
FBXO4	0.767767	0.000592441	0.00706174
VPS13B	-0.656846	0.000592553	0.00706174
C1orf131	0.590058	0.000593059	0.00706247
SEMA4G	0.542657	0.000595862	0.00709054
PFKFB4	-0.642059	0.000596372	0.00709129
COQ10A	0.832201	0.000600288	0.00713252
NAGLU	0.573544	0.000601735	0.00714436
CA12	1.10355	0.000603758	0.00716303
COMT	0.549361	0.000608621	0.00721534
AVEN	0.868543	0.00061013	0.00722784
CRIP2	-2.01094	0.000611786	0.00724205
SCARNA9	0.96579	0.000614356	0.00726174
RPL27A	0.646167	0.000614363	0.00726174
ARRB1	-0.549152	0.000618992	0.00731101
DNMT3A	0.631182	0.000620736	0.00732616
ZDHHC16	0.597884	0.000623278	0.0073507
GAN	-0.5894	0.000624089	0.00735481
ILF3-AS1	0.650692	0.000625065	0.00736084
CYP27A1	0.595309	0.000628228	0.00739262
MIPEP	0.588102	0.000628795	0.00739381
FRMD5	-0.719507	0.00063051	0.00740399
GCSH	0.592369	0.000630593	0.00740399
MPZL1	-0.55313	0.000635029	0.00744674
ARHGAP26	-0.589115	0.000635171	0.00744674
METRNL	0.581156	0.000637159	0.00746454
PVR	-0.559583	0.000638906	0.00747949
APLP2	-0.673856	0.000640255	0.00748975
KNDC1	-1.07639	0.00064578	0.00754883
TNFAIP8L1	0.586295	0.000647514	0.00756353
BOK	-0.720055	0.000649587	0.00758218
SGMS2	-0.990481	0.000651675	0.00759705
NDUFA3	0.777772	0.000651886	0.00759705
MUTYH	0.705044	0.000652296	0.00759705
DUOX2	-0.828424	0.000654633	0.00761868
LMAN1	-0.537154	0.000659636	0.00767129
LRBA	-0.536242	0.00066095	0.00768094
SPATA20	0.54858	0.000666807	0.00774335
FH	0.535722	0.000675801	0.00783757
ASAP1	-0.574074	0.000675908	0.00783757
SORD	0.538969	0.000677774	0.00785347
RFLNA	0.545153	0.000678489	0.00785604
KCNC4	-1.025	0.000680454	0.00787305
AGFG2	-0.589361	0.000681646	0.0078811
SSBP1	0.603923	0.00068608	0.0079266
LAMTOR2	0.768348	0.000688819	0.00794266
SLC27A4	0.571137	0.000688833	0.00794266
CENPI	-0.6393	0.000688971	0.00794266
CAV2	-0.622994	0.000690588	0.00795553
HSDL2	-0.540032	0.000691532	0.00796064
KAT6A	-0.55293	0.000693471	0.00797718
NDUFS5	0.582595	0.000695393	0.00798972
PGM2L1	-0.78844	0.000695567	0.00798972
SMIM20	0.741276	0.000697309	0.00800172
HIKESHI	0.567771	0.00069762	0.00800172
ZDHHC21	-1.00071	0.000698371	0.00800456
PDCD5	0.663294	0.000702129	0.00804184
MRPL24	0.629164	0.000703449	0.00805114
SORCS2	0.706037	0.000705593	0.00806987
COQ5	0.604492	0.000707069	0.00808093
MALT1	-0.592654	0.000707764	0.00808306
LRRC66	2.65296	0.000709014	0.00808842
APBB2	-0.552494	0.000709252	0.00808842
NID1	-0.525065	0.000709895	0.00808995
NUDT16L1	0.637525	0.000710955	0.00809623
GNPTAB	-0.547254	0.000711884	0.00809731
RP11-96D1.6	1.66268	0.00071207	0.00809731
FBXW2	0.526923	0.000714692	0.00812131
TGFBI	-0.578594	0.000716095	0.00813144
PIK3AP1	-1.20423	0.000717497	0.00814154
GPD2	-0.545276	0.000720397	0.00816464
S100A9	1.88731	0.000720668	0.00816464
MRPS18C	0.732298	0.000721075	0.00816464
SS18L2	0.734342	0.000725658	0.00821069
ANK1	-1.40253	0.000726354	0.00821271
TTC28	-0.691368	0.000732099	0.00827178
ATL3	-0.527221	0.000733839	0.00828554
AGO2	-0.527314	0.00073542	0.00829245
APEX1	0.538435	0.000735936	0.00829245
GDPD5	0.571356	0.000736016	0.00829245
BIK	-1.25113	0.000741158	0.00834446
B9D1	0.875371	0.000741982	0.00834782
HUWE1	-0.575822	0.00074321	0.00835573
MYL9	-0.615558	0.000744989	0.00836979
DAW1	-2.50632	0.000748461	0.00840286
OSBPL6	1.19942	0.000751574	0.00843186
PARP9	-0.593657	0.000752357	0.00843468
GATM	1.18555	0.000754741	0.00845544
C9orf69	0.571899	0.000755305	0.00845579
MOGAT3	0.601722	0.000759858	0.00849721
PCDHGB5	-0.791294	0.000760074	0.00849721
PLEKHG2	-0.543361	0.000761299	0.00850492
UGT2B15	1.84092	0.000763386	0.00852224
HIST1H1C	0.780651	0.000764074	0.00852394
SQRDL	0.675938	0.000765977	0.00853917
SCRN1	-0.545888	0.000766646	0.00854064
MRC2	0.738525	0.000768945	0.00856024
CLYBL	1.47459	0.00076976	0.00856331
TSPAN12	0.772542	0.000770769	0.00856854
RGS22	-1.6334	0.000771892	0.00857501
WBP1	0.663721	0.000774372	0.00859179
RAPGEF2	-0.567669	0.000774669	0.00859179
DYNC1H1	-0.571867	0.000775025	0.00859179
ZNF860	-1.70373	0.000775682	0.00859308
KIRREL2	-2.68335	0.000776682	0.0085961
DUSP8	-0.94166	0.000777036	0.0085961
CFL2	-0.561327	0.000778572	0.00860686
GABBR1	-1.22499	0.000779092	0.00860686
EPB41L2	-0.612692	0.000781088	0.00862291
ZNF460	-1.1911	0.000783802	0.00864686
RARRES2	-2.99178	0.000789704	0.00870592
HIVEP1	-0.7109	0.000790956	0.00871369
USMG5	0.640052	0.000791593	0.00871466
SMCHD1	-0.558392	0.00079326	0.00872443
CSNK2B	0.589035	0.000793579	0.00872443
C1S	0.744354	0.00079564	0.00874104
CCDC136	-1.14621	0.00079787	0.0087568
NBPF1	-0.634137	0.000798177	0.0087568
CALU	-0.524278	0.000800223	0.00877318
BRWD3	-0.568339	0.000803838	0.00880674
SLC51B	0.629267	0.000805502	0.00881888
FANCI	-0.524186	0.000807216	0.00883157
FAM83B	-0.710281	0.000810896	0.00886573
ATPIF1	0.59016	0.000812167	0.00887351
DOCK5	-0.576883	0.00081386	0.0088859
C1QL1	-1.12718	0.000817093	0.00891507
SMAD7	-0.730038	0.000820176	0.00894105
CLIC5	-0.862892	0.0008206	0.00894105
ANXA8	-1.02348	0.000822305	0.00895349
DOCK1	-0.528647	0.000823042	0.00895537
LHFP	-2.65455	0.000825354	0.00897438
PARVA	-0.658661	0.000829042	0.00900831
ASTE1	0.620936	0.000830099	0.00901364
MAST4	-0.636329	0.000831097	0.00901831
DENND5A	-0.573533	0.000831955	0.00902146
CABIN1	-0.536713	0.000833942	0.00903257
GPRC5B	-0.636828	0.000834117	0.00903257
PIGQ	0.584354	0.000835489	0.00903741
KRCC1	0.776189	0.000835702	0.00903741
ADGRF4	-0.637356	0.000839075	0.00906716
LINC00571	-2.52585	0.000839594	0.00906716
PAK1	0.512677	0.000841013	0.00907232
ACBD7	-0.891009	0.000841214	0.00907232
SYDE1	-1.52427	0.000842257	0.0090774
HSPE1	0.632153	0.000844369	0.009094
NAGPA	0.606686	0.000847007	0.00911623
TMPRSS6	0.671242	0.000853031	0.00917485
CASP6	0.571617	0.000858447	0.00922109
POTEF	-1.64726	0.000858491	0.00922109
PRNP	-0.620066	0.000863758	0.00927139
RP11-96D1.8	-1.6829	0.000866278	0.00928628
FRG1	0.629327	0.000866314	0.00928628
C11orf45	-1.02518	0.000866968	0.00928702
ADIRF-AS1	-0.606271	0.000877589	0.00939446
COL4A1	-1.01284	0.000878421	0.00939703
MYH9	-0.647075	0.000883976	0.00945009
KRT8P3	-0.818043	0.000886122	0.00946245
CAPN13	1.19239	0.000886902	0.00946245
NR2C2	-0.572152	0.000887426	0.00946245
FTOP1	0.846013	0.000887514	0.00946245
MRPL13	0.629044	0.000891888	0.00949976
CXADR	-0.514844	0.00089221	0.00949976
KREMEN2	-0.983465	0.000895859	0.00953223
ZBTB21	-0.612017	0.000904002	0.00961244
TET3	-0.545185	0.000905093	0.0096176
FAM109A	0.631414	0.00090719	0.00963344
MRPL51	0.578076	0.000908178	0.00963748
SERPINA11	1.96803	0.00090943	0.00964433
SULT1A1	0.879818	0.000911115	0.00965575
TGFBR2	-0.523323	0.000912586	0.00966489
C19orf33	0.813731	0.000927814	0.00981963
ANKRD17	-0.519695	0.000930951	0.00984627
TPST2	0.596937	0.000931649	0.00984709
GUSB	0.507394	0.000932323	0.00984766
TTC9	-0.930092	0.000934208	0.00986101
SNHG7	-0.525401	0.000936622	0.00987994
AP4E1	-0.632092	0.000941778	0.00992773
EIF3K	0.558991	0.00094466	0.00995151
SLC38A6	0.738513	0.000946329	0.00996248
CYCS	0.552639	0.000948005	0.00997352
LIPH	-0.698294	0.000949544	0.00997645
ACADSB	0.529547	0.000949623	0.00997645
TRUB2	0.54163	0.000950168	0.00997645
MYL5	0.763826	0.000952135	0.0099905
ESAM	-1.18535	0.000955456	0.0100187
PSMB10	0.738721	0.000958346	0.0100406
UBAC2-AS1	1.05854	0.00095881	0.0100406
TRA2A	0.532233	0.00096316	0.0100796
ESCO2	-0.614667	0.000965266	0.0100949
TMPRSS13	-0.859706	0.000967641	0.0101131
GCAT	0.662045	0.000973447	0.0101671
ATAD2	-0.558566	0.000976892	0.0101964
ALG3	0.533006	0.000980582	0.0102197
MTCH2	0.516515	0.00098075	0.0102197
KCNK3	-2.39731	0.000981213	0.0102197
SMC4	-0.56192	0.000981699	0.0102197
NOX1	-1.01078	0.000982494	0.0102213
ZNF609	-0.523048	0.000983567	0.0102257
LINC01314	1.92743	0.000990925	0.0102935
CORO7	0.794207	0.000991383	0.0102935
SIPA1L2	-1.28719	0.000994129	0.0103096
RIOK2	0.540496	0.000994224	0.0103096
UBR5	-0.564628	0.000995657	0.0103112
HOOK2	0.513784	0.000995679	0.0103112
PTGES	-1.39066	0.000998943	0.0103382
ITGB1	-0.539752	0.0010001	0.0103435
ARHGAP45	-0.562907	0.00100127	0.0103488
C8orf33	0.543354	0.00100491	0.0103798
RHBG	0.579047	0.00100586	0.0103828
NRXN3	-0.899745	0.0010142	0.0104556
MFHAS1	-0.514828	0.00101423	0.0104556
RNF149	-0.501587	0.00101733	0.0104807
PDHB	0.506835	0.00101873	0.0104883
MIGA2	0.614534	0.00102458	0.0105354
PTK2B	0.552485	0.00102462	0.0105354
PRKAR1B	0.520133	0.00102574	0.0105357
SHISA4	-2.53381	0.00102598	0.0105357
NXN	-0.534	0.00103155	0.0105861
CDHR5	0.555563	0.00103336	0.010591
PPM1K	-0.602135	0.00103336	0.010591
MRPS34	0.534225	0.00103449	0.0105957
GCM1	-1.91861	0.00103659	0.0106102
IGDCC3	-0.614189	0.00103757	0.0106102
KCTD6	0.817808	0.00103791	0.0106102
RBP2	0.625919	0.00105169	0.0107404
PLBD2	-0.528538	0.00105231	0.0107404
HK2	-0.609994	0.00105268	0.0107404
CCDC92	0.647813	0.00105426	0.0107433
OR7E14P	1.00118	0.00105433	0.0107433
NOMO2	-0.559411	0.00105499	0.0107433
RP11-253E3.3	-0.615063	0.00105755	0.0107625
ABCC6	0.513854	0.00106303	0.0108113
ABCC6P2	0.927802	0.00106447	0.010819
MAP1LC3A	2.84264	0.00106626	0.0108303
PDZD3	0.768607	0.00107137	0.0108672
GPX3	0.537382	0.00107181	0.0108672
HPGD	-0.635648	0.00107247	0.0108672
ECT2	-0.562303	0.00107263	0.0108672
GRHL1	0.756397	0.00107389	0.0108731
SUB1	0.524886	0.00107855	0.0109132
MINOS1	0.676024	0.00107927	0.0109137
GOLIM4	0.515948	0.00108094	0.0109235
BRI3	0.51314	0.00108198	0.0109271
DRICH1	-1.2015	0.00108295	0.01093
PPA2	0.561739	0.00108368	0.0109303
ALOX5AP	1.73254	0.00108613	0.0109481
CKAP2L	-0.578152	0.00108789	0.0109589
RP4-813D12.3	-2.49537	0.00108892	0.0109623
EHHADH	0.515805	0.00109005	0.0109668
MRPL4	0.544572	0.00109398	0.0109993
APOC3	0.564143	0.00109613	0.011014
ESYT2	-0.520712	0.00109717	0.0110148
RARA	0.572561	0.00109805	0.0110148
BLVRA	-0.827008	0.00109844	0.0110148
DUSP5	-0.815091	0.00109899	0.0110148
GJB2	1.52145	0.00110022	0.0110202
CDH16	-0.72716	0.001111	0.0111212
IP6K2	0.601285	0.00111229	0.0111231
SMARCE1	0.505974	0.00111259	0.0111231
MPC2	0.526767	0.00111755	0.0111656
PARD3B	-0.554609	0.00111878	0.011171
FAM160A2	0.552312	0.00111949	0.011171
SPATA25	0.780099	0.0011263	0.0112318
ARHGAP8	-0.720735	0.00113004	0.0112621
CENPE	-0.602694	0.00113267	0.0112813
SMYD2	-0.508013	0.00113445	0.0112919
FUK	0.588892	0.00113973	0.0113374
SLC26A1	0.693704	0.0011438	0.0113661
ACTR3	-0.509756	0.00114405	0.0113661
AKAP11	-0.563112	0.00114616	0.0113799
HOGA1	0.900507	0.00114772	0.0113883
GREM1	1.68018	0.00115301	0.0114321
CISD3	0.620013	0.00115357	0.0114321
SPTAN1	-0.532679	0.00115859	0.0114746
DEF6	0.736884	0.00116196	0.0115008
LIFR	-2.15248	0.00117146	0.0115877
G6PC3	0.540109	0.00117266	0.0115923
RPS13	0.57353	0.00117488	0.011607
AES	0.527677	0.00117765	0.0116272
MAOB	1.41318	0.00117879	0.0116312
DZIP1	-1.41774	0.00118305	0.011666
ZMAT3	-0.723213	0.00118478	0.0116758
ACAP2	-0.539332	0.00118878	0.011708
TMEM129	0.52238	0.00119271	0.0117328
ALG1L	0.884745	0.00119277	0.0117328
ADCK5	0.596528	0.00120069	0.0118033
LRRC37A6P	-1.11629	0.00120264	0.0118151
ITSN2	-0.518522	0.00120371	0.0118184
MICAL3	-0.586449	0.00120564	0.0118277
GDF15	0.544335	0.00120615	0.0118277
SMG1P1	-1.73631	0.00120779	0.0118365
RP11-66B24.7	-1.85668	0.00121323	0.0118825
ACAP3	0.501634	0.00121546	0.011897
STARD5	1.59189	0.00121878	0.0119159
SLMAP	-0.52719	0.00121889	0.0119159
FAAH	0.56405	0.0012202	0.0119214
NOXA1	0.639082	0.00122267	0.0119317
C1orf198	-0.504111	0.00122276	0.0119317
C1QBP	0.513361	0.00122387	0.0119318
SLC25A20	0.560135	0.00122428	0.0119318
KIAA1211	-0.748505	0.00122737	0.0119515
TMEM261	0.634405	0.00122781	0.0119515
FBXO6	0.583333	0.00123804	0.0120438
PITX2	-0.603418	0.00123909	0.0120467
SUSD1	-0.512089	0.00124429	0.0120898
PTGES2	0.525981	0.00125006	0.0121384
N4BP3	-0.955011	0.00125509	0.0121799
RPL10A	0.556434	0.00125642	0.0121831
GTF3A	0.515433	0.00125696	0.0121831
RASAL2	-0.564545	0.00125931	0.0121984
CGREF1	0.805083	0.00126052	0.0122027
CEP295NL	-2.29786	0.00126208	0.0122085
GLIPR2	-2.14318	0.00126279	0.0122085
TOR1AIP1	-0.532185	0.00126402	0.0122085
IDNK	0.907605	0.00126419	0.0122085
CDKN2B	0.968033	0.00126757	0.0122337
DOCK11	-2.28694	0.0012689	0.0122391
SLC22A18AS	0.982247	0.00127136	0.0122554
STARD10	0.575067	0.00127255	0.012259
SFXN2	0.566979	0.00127328	0.012259
PFN2	0.522866	0.00128071	0.0123231
NDUFV1	0.511607	0.00128246	0.0123324
HEXDC	0.62242	0.00128718	0.0123626
ATAD5	-0.580168	0.00128758	0.0123626
SIGMAR1	0.509454	0.00128793	0.0123626
MRPL30	0.510243	0.00129626	0.012435
ROCK1P1	-1.53286	0.00130029	0.0124662
ASB9	0.758658	0.00130559	0.0125019
RWDD2B	0.616495	0.00130559	0.0125019
PDSS1	0.589074	0.00130748	0.0125088
NAXE	0.523897	0.00130815	0.0125088
TMEM209	-0.590371	0.00130868	0.0125088
RPL7P9	1.0692	0.00131055	0.0125192
FAM83F	0.581438	0.00131508	0.0125549
KAT2B	-0.932358	0.00131689	0.0125561
PRKG1-AS1	-1.35529	0.00131715	0.0125561
RPL11	0.564013	0.00131768	0.0125561
AC006262.5	-1.61276	0.00131837	0.0125561
RICTOR	-0.612328	0.00132148	0.0125782
CCPG1	-0.662523	0.00132464	0.0125979
ETFB	0.531014	0.00132514	0.0125979
ZNF532	-0.638772	0.00132836	0.0126209
LSM5	0.579435	0.00132914	0.0126209
MACROD1	0.589832	0.00133082	0.0126293
LAMTOR1	0.49897	0.00134069	0.0127153
HERC1	-0.519635	0.00134315	0.0127311
PPP1R16A	0.579796	0.00134997	0.0127881
GAS2	0.979169	0.00135226	0.0128021
EPS8L1	-0.517631	0.00135503	0.0128197
ERICH4	1.6699	0.00135653	0.0128197
RNF5	0.532986	0.00135697	0.0128197
COX5B	0.568816	0.00135785	0.0128197
EBPL	0.520294	0.00135814	0.0128197
ZBTB4	-0.539979	0.00136228	0.012851
GSDMD	0.530854	0.00136345	0.0128545
ILDR2	-2.30428	0.00137202	0.0129256
HCN4	-1.89771	0.00137262	0.0129256
RP11-598P20.3	-1.02467	0.00138321	0.0130176
CIAPIN1	0.495363	0.00138872	0.0130617
UFM1	-0.592559	0.00138988	0.0130648
VPS29	0.538344	0.00139415	0.0130972
CHIC1	-0.743848	0.00139795	0.0131252
DNMT3B	-0.504571	0.00140067	0.013143
MCRIP2	0.554161	0.00140539	0.0131795
MAB21L3	-2.20051	0.00140706	0.0131811
AGTRAP	0.538106	0.00140804	0.0131811
PHB2	0.535151	0.00140927	0.0131811
FYN	2.42655	0.00140936	0.0131811
CDHR3	0.701282	0.00141104	0.0131811
ZNF358	0.607407	0.00141143	0.0131811
ACHE	-1.05439	0.00141221	0.0131811
SBF2	-0.574809	0.00141232	0.0131811
CCDC183-AS1	-0.803117	0.00141303	0.0131811
CCDC34	0.5558	0.00141796	0.0132194
ZNF133	0.588497	0.00142038	0.0132306
INPP5F	-0.607684	0.00142083	0.0132306
TMEM86B	0.552822	0.00142205	0.0132342
ITPA	0.593519	0.00142464	0.0132504
CD2AP	-0.504829	0.00142737	0.0132682
WNK2	0.561203	0.00142915	0.0132769
LONRF1	-0.712979	0.0014333	0.0133015
IQGAP2	-0.549315	0.00143347	0.0133015
PLEC	-0.565738	0.0014354	0.0133116
IKZF4	-0.659368	0.00144791	0.0134198
ANKRD52	-0.496678	0.00144906	0.0134226
ZDHHC2	-1.44118	0.00145228	0.0134446
SLC35B3	-0.5306	0.00146522	0.0135565
ARHGEF12	-0.532362	0.00147079	0.0136001
DMXL1	-0.573006	0.00147454	0.0136156
SURF6	0.536947	0.00147524	0.0136156
MKI67	-0.544382	0.00147574	0.0136156
NDUFS2	0.504223	0.00147589	0.0136156
NDUFA11	0.629212	0.00147864	0.013633
GK	0.686106	0.00148004	0.0136364
LACE1	0.665209	0.00148107	0.0136364
SV2A	-1.16271	0.00148321	0.0136364
GSTM5	-1.70652	0.00148392	0.0136364
USP13	-0.542232	0.00148408	0.0136364
VPS25	0.499546	0.00148425	0.0136364
PEBP1	0.499031	0.00148501	0.0136364
43525	0.491701	0.00148825	0.0136582
NXPE3	-0.666973	0.00149158	0.0136809
RFK	-0.628259	0.00149381	0.0136934
ARID5B	-0.563052	0.00149517	0.013698
PAH	0.680039	0.00150136	0.0137468
KLC3	-0.884225	0.00151093	0.0138211
SPRYD4	0.571409	0.00151122	0.0138211
HIST1H4I	0.753644	0.00151543	0.0138516
PHIP	-0.516779	0.00151761	0.0138636
C12orf75	-0.541446	0.00152314	0.0139061
TLR5	-1.57817	0.00153501	0.0140064
ATP8A1	-0.531755	0.00153821	0.0140275
SLC38A7	0.550942	0.00153997	0.0140356
TIMM8A	0.620755	0.0015509	0.0141271
UQCC1	0.495851	0.00156399	0.0142381
CD27-AS1	0.759303	0.00156563	0.0142449
CTDSPL2	-0.520905	0.00156691	0.0142483
RP1	-2.28338	0.00156835	0.0142533
ACOT13	0.489978	0.00157251	0.0142829
RGS9	-1.07349	0.00157674	0.0143062
BDKRB2	-1.76557	0.00157745	0.0143062
IDH3B	0.486454	0.00157816	0.0143062
JHDM1D-AS1	1.52758	0.00157868	0.0143062
MRPL21	0.536705	0.00158006	0.0143107
COQ4	0.535318	0.00158529	0.0143498
SHBG	1.55635	0.00158662	0.0143536
CCDC90B	0.50291	0.00158886	0.0143657
RP11-403I13.8	-1.97766	0.00159188	0.0143805
MACC1	-0.53806	0.00159322	0.0143805
FTH1	0.531022	0.0015939	0.0143805
MPHOSPH6	0.684097	0.00159411	0.0143805
C20orf96	0.769605	0.00159577	0.0143873
CWC27	0.526604	0.00160235	0.0144384
NLN	0.50634	0.00160781	0.0144794
AFMID	0.613304	0.00161434	0.0145264
WDR26	-0.486423	0.00161486	0.0145264
IL17RE	0.489288	0.00161916	0.0145569
LRRC19	1.81182	0.00162288	0.014574
ADORA2B	-1.05469	0.0016229	0.014574
AMOT	-0.496999	0.00162877	0.0146115
SLC17A9	0.49117	0.00162892	0.0146115
HMGN1	0.516117	0.00163374	0.0146465
CTD-2017F17.2	1.29288	0.00164088	0.0146994
UTS2	-1.93533	0.00164149	0.0146994
RNF111	-0.575038	0.0016449	0.0147216
HIGD2A	0.604588	0.00164909	0.0147508
COX4I1	0.55023	0.00165519	0.014783
LGALS2	0.514204	0.00165619	0.014783
RP11-1212A22.1	-0.903023	0.00165741	0.014783
ZBED6	-1.05082	0.001658	0.014783
JPH2	-0.656102	0.00165878	0.014783
LHFPL2	-0.502728	0.00165889	0.014783
MVD	-0.528031	0.0016592	0.014783
SESTD1	-0.513355	0.00166401	0.0148146
SDC1	0.51457	0.00166461	0.0148146
HS3ST1	-1.08797	0.00167213	0.0148731
ETV5	-0.928767	0.00167489	0.0148893
PRDX2	0.524198	0.00167945	0.0149216
HUNK	-0.986178	0.00168353	0.0149495
ANP32E	-0.491271	0.00169139	0.0150109
MST1P2	1.00909	0.00169564	0.0150402
RPL9P9	0.523126	0.00169757	0.0150489
RP13-554M15.7	-0.757737	0.00170186	0.015073
UHMK1	-0.505186	0.00170219	0.015073
QSER1	-0.481715	0.00170451	0.0150852
OLFML2A	-2.26615	0.00171073	0.0151213
43533	0.548577	0.00171119	0.0151213
UQCRC2	0.485693	0.00171145	0.0151213
TPBG	-0.976428	0.00172489	0.0152315
GFER	0.499549	0.00172813	0.0152517
TPR	-0.505139	0.00172981	0.015258
RP5-862P8.2	-0.693398	0.00173715	0.0153143
PSMB6	0.50972	0.00174266	0.0153543
CYP2S1	0.520599	0.0017458	0.0153735
SCO2	0.61919	0.00174865	0.0153852
SFXN4	0.551391	0.00174906	0.0153852
MFAP3	-0.609838	0.00175207	0.0154031
COX7C	0.666704	0.00175366	0.0154086
FTCD	0.716639	0.00176	0.0154557
ITPR2	-0.565867	0.00176438	0.0154856
PAFAH2	0.568574	0.00177107	0.0155357
FAM199X	-0.490734	0.00177516	0.015563
AC007325.2	0.614835	0.00178035	0.0155999
SPACA6	-1.40855	0.00178451	0.0156278
PAIP2B	-0.523818	0.00178892	0.0156577
HDDC2	0.538066	0.00179294	0.0156843
RWDD1	0.50459	0.00180121	0.0157398
ACVR2B	-0.587364	0.00180245	0.0157398
PLA2G16	-0.519172	0.00180247	0.0157398
MYL1	-1.5188	0.00180325	0.0157398
TNFAIP3	-0.564302	0.00180879	0.0157794
FAM96A	0.540148	0.00180996	0.015781
ATP9A	-0.51072	0.00182042	0.0158617
CES3	1.63993	0.0018212	0.0158617
USP24	-0.521119	0.00182487	0.0158849
IDH1	0.512595	0.00182645	0.0158899
TTBK2	-0.751469	0.001832	0.015925
PWAR5	-0.738628	0.00183249	0.015925
DPYSL5	-1.34123	0.00184663	0.0160391
SH2D4A	-0.514746	0.00185079	0.0160518
RCC1L	0.485431	0.00185081	0.0160518
HADH	0.483415	0.00185126	0.0160518
PIP4K2A	-0.594377	0.00185213	0.0160518
SH3BP5	-0.859848	0.00185316	0.0160519
FN3K	0.494729	0.00185508	0.0160599
KRT20	1.64806	0.00186606	0.0161461
GLO1	-0.487665	0.001868	0.0161541
HN1	0.50288	0.0018702	0.0161643
TOM1	0.518856	0.00187253	0.0161756
TMEM160	0.530271	0.00187731	0.0162081
RPS10	0.541026	0.00188402	0.0162573
BCCIP	0.469577	0.00188566	0.0162626
ANO9	0.545316	0.00189675	0.0163493
SNRK	-0.541859	0.00189883	0.0163584
APRT	0.491712	0.00190086	0.016367
TMEM258	0.52155	0.00190471	0.0163774
PTPMT1	0.497626	0.00190576	0.0163774
HLA-A	0.503549	0.00190584	0.0163774
SEL1L	-0.474476	0.0019062	0.0163774
NCMAP	1.27465	0.00190736	0.0163786
ITPR3	-0.518883	0.00190842	0.0163788
CAT	0.468344	0.00191362	0.0164145
SMC1A	-0.477121	0.00191484	0.0164162
CD99	0.524791	0.0019207	0.0164576
HELZ	-0.490601	0.00193459	0.0165676
HDHD3	0.530902	0.00194301	0.0166255
OXA1L	0.469355	0.00194344	0.0166255
NQO1	0.480503	0.00194642	0.016642
DSC2	-0.520294	0.00194767	0.0166437
SKIDA1	0.702638	0.00194934	0.016649
MAP2K1	-0.500163	0.00195445	0.0166809
ICAM5	-1.35837	0.00195517	0.0166809
FYCO1	-0.570828	0.00196024	0.0167033
SPATA5L1	0.579694	0.00196077	0.0167033
PSMG3	0.586659	0.00196095	0.0167033
CSK	0.480712	0.0019637	0.0167178
SLC10A1	-0.932755	0.00196582	0.0167232
SLC47A1	1.68518	0.00196644	0.0167232
SLC9A7P1	-1.49792	0.00197198	0.0167602
UQCRC1	0.53074	0.00197291	0.0167602
MTX1	0.586812	0.0019755	0.0167733
C20orf24	0.496015	0.0019778	0.0167839
PKD1P5	-0.655754	0.00199336	0.0169068
MRPS24	0.611056	0.00199705	0.016929
MRM3	0.656138	0.00199811	0.016929
DSC3	-0.924899	0.00200258	0.0169532
SULT1B1	1.23912	0.00200309	0.0169532
MREG	-0.526771	0.00201002	0.0170028
ABALON	-0.630193	0.0020273	0.0171361
IFT43	0.709623	0.00202884	0.0171361
MGLL	0.924875	0.00202902	0.0171361
GPX7	0.615476	0.00203065	0.0171408
ATM	-0.499707	0.00203451	0.0171642
MRPS36	0.598209	0.00203809	0.0171795
43719	-0.478611	0.00203848	0.0171795
MIS18A	0.550451	0.00204161	0.0171967
BPHL	0.509509	0.0020453	0.0172048
CTD-2228K2.7	0.556162	0.00204562	0.0172048
CYP1A1	0.513283	0.00204582	0.0172048
RPS15A	0.510447	0.00205992	0.0173142
SLC45A4	0.58452	0.00206104	0.0173145
CXCL1	1.94962	0.00206246	0.0173173
GPR143	0.813573	0.00206639	0.0173411
RDH10	0.500669	0.00207222	0.0173808
C1QTNF1	-0.679543	0.00207348	0.0173822
PTPRG	-0.562491	0.00207645	0.0173909
GALNT1	-0.487547	0.00207759	0.0173909
PSMC6	0.466221	0.00207899	0.0173909
CTD-3216D2.5	1.96417	0.00207915	0.0173909
PLA2G12B	0.504993	0.00207999	0.0173909
SLC5A6	0.526084	0.00209426	0.0174921
PERP	-0.507854	0.00209468	0.0174921
NLGN2	-0.531378	0.0020954	0.0174921
HIST1H3E	0.954337	0.00210019	0.0175229
AMER1	-0.558453	0.00210173	0.0175245
EFHD2	0.483482	0.00210259	0.0175245
RAB40B	0.624326	0.00210788	0.0175594
ATP5J	0.582919	0.00210957	0.0175595
IDH3G	0.528317	0.00211122	0.0175595
BCAS2	0.60565	0.00211194	0.0175595
MKS1	0.648613	0.00211231	0.0175595
RHOBTB3	-0.514084	0.0021232	0.0176408
HMOX2	0.507602	0.00212973	0.0176858
OSBP2	0.495741	0.00213352	0.017708
ARFRP1	0.497967	0.00213618	0.0177208
PIKFYVE	-0.531743	0.00214776	0.0178076
ANP32A	0.474157	0.00214936	0.0178116
PDCD4-AS1	1.12532	0.00215332	0.0178351
TXNDC16	-0.638878	0.00215502	0.0178398
GYG2	0.502198	0.0021578	0.0178535
SLC9A2	-0.567885	0.00215997	0.0178622
ASIC1	-0.519305	0.00216191	0.0178689
CDC14B	-0.476695	0.00216416	0.0178782
IMPDH1	-0.533519	0.00216554	0.0178803
MICALL1	-0.547498	0.00217182	0.0179229
RP11-696N14.1	1.82962	0.00217298	0.0179231
TMEM177	0.525403	0.00217492	0.0179298
JAG1	-0.531248	0.00217821	0.0179477
ACTR1B	0.477632	0.0021814	0.0179646
APAF1	-0.505054	0.00218462	0.0179818
SLC6A8	-0.677668	0.00218647	0.0179877
GALNT16	0.596646	0.00219082	0.0180142
SLC16A3	-0.95329	0.00219222	0.0180156
STK10	-0.61985	0.00219326	0.0180156
RPL23A	0.534087	0.00220028	0.0180639
PLS1	-0.547808	0.00220414	0.0180862
EPHX4	1.29436	0.00220771	0.0181062
NDUFA2	0.554584	0.00221106	0.0181243
GFPT1	-0.476492	0.00221231	0.0181252
NEU4	-1.8526	0.00221985	0.0181726
FIGNL1	-0.512371	0.00222038	0.0181726
RIF1	-0.490589	0.00222645	0.0182129
RTTN	-0.749078	0.00222867	0.0182216
ATP6V1E1	-0.473401	0.00223189	0.0182386
RDM1	0.690126	0.00223753	0.0182753
HLF	-0.900902	0.00224145	0.0182953
BAZ1A	-0.518159	0.00224229	0.0182953
KDELC2	-0.473655	0.00224453	0.0183019
NIPA1	-0.487356	0.0022456	0.0183019
ARAP2	-0.96537	0.00224655	0.0183019
NDUFB11	0.495778	0.00224893	0.0183119
HKDC1	0.489722	0.00225567	0.0183574
TMEM170B	-0.637033	0.00226533	0.0184265
LRRC45	0.497012	0.00226847	0.0184427
COX7B	0.533684	0.00227084	0.0184525
COL1A2	1.24522	0.00228045	0.0185211
ZNFX1	-0.479533	0.00228326	0.0185256
UBXN7	-0.469726	0.0022837	0.0185256
MAN1A2	-0.604389	0.00228451	0.0185256
RANBP1	0.465291	0.00228752	0.0185406
MFGE8	-0.480132	0.0022895	0.0185472
PRKDC	-0.518203	0.0022922	0.0185581
AREG	-0.56845	0.00229319	0.0185581
WDR18	0.490392	0.00230077	0.01861
LTN1	-0.546529	0.00231011	0.0186515
TMEM151A	-0.791367	0.0023109	0.0186515
EMSY	-0.507794	0.002311	0.0186515
AGT	0.520847	0.00231157	0.0186515
CHD1L	0.468773	0.00231177	0.0186515
DENND3	-0.593759	0.00232057	0.018713
FANCB	-0.978444	0.0023301	0.0187803
PGPEP1	0.530687	0.00234128	0.0188609
LINC01214	2.20786	0.00236455	0.0190386
CTB-152G17.6	-2.13076	0.002375	0.0191122
SMUG1	0.495951	0.00237609	0.0191122
RP11-304F15.3	-1.59978	0.00238461	0.0191562
CNOT1	-0.51718	0.00238463	0.0191562
TUBB1	-1.3409	0.00238518	0.0191562
CHM	-0.540534	0.00238733	0.0191638
TMX2	0.471203	0.00239645	0.0192273
TRAM2	-0.470945	0.0024034	0.0192725
SLC44A3	0.519013	0.00240452	0.0192725
STX4	0.537512	0.00240897	0.0192985
GRHPR	0.475793	0.00241421	0.0193246
C5orf24	-0.48005	0.00241467	0.0193246
IMP3	0.50688	0.00242081	0.0193641
FBP1	0.825696	0.00243365	0.019457
NDUFB8	0.571407	0.00244357	0.0195264
MAP2K3	0.476684	0.00244503	0.0195283
MYL6B	0.51097	0.00245012	0.0195574
LSM7	0.536412	0.00245114	0.0195574
KLF4	0.670589	0.00245751	0.0195984
ASS1	0.501009	0.00245976	0.0196065
WDR13	0.499053	0.00246287	0.0196159
APP	-0.503797	0.00246341	0.0196159
USP9X	-0.473115	0.00246732	0.0196365
CACNA1G	-0.78597	0.00246847	0.0196365
GNG12	-0.481443	0.00246978	0.0196371
PEPD	0.504751	0.00247836	0.0196955
[truncated: 13,887 more rows]
