# Supplementary material for: Architectural control of metabolic plasticity in epithelial cancer cells
Source: Commun Biol. 2021 Mar 19;4:371. doi: 10.1038/s42003-021-01899-4 (PMC7979883; doi:10.1038/s42003-021-01899-4)
Supplement: Supplementary file 5 — Supplementary Data 2 [file 42003_2021_1899_MOESM5_ESM.xlsx]

## Sheet: Normalized Metabolite AUC
Metabolite	Flat_R1	Flat_R2	Flat_R3	Organotypic_R1	Organotypic_R2	Organotypic_R3		Legend
Ornithine	0.00449056	0.00181617	0.00365964	0.0520306	0.0363881	0.0409182		Metabolites and AUC measurements for Flat and organotypic Caco2 cultures from 3 independent replicates.
Valine	0.160278	0.0977244	0.359113	1.09305	0.460013	3.8146
Methionine	0.0171188	0.040221	0.103394	0.0967798	0.165596	0.390887
Threonine	1.02851	0.476165	1.79256	3.74836	3.66419	8.66163
Isoleucine	0.551197	0.324522	1.168	3.5362	1.42798	10.9792
Leucine	0.4247	0.242891	0.916955	2.70506	1.12144	8.65944
Alanine	1.77395	0.8739	3.2992	2.78783	3.11865	6.6805
Glycine	1.40242	0.810202	4.27868	2.04181	1.57627	4.20104
Proline	0.49228	0.188996	0.865394	0.445198	0.297493	0.550238
Serine	0.273231	0.132905	0.444478	2.00625	1.14133	3.51471
Phenylalanine	0.201464	0.110914	0.374835	1.28128	0.515701	3.14904
Lysine	0.00377058	0.002365	0.00290078	0.0902615	0.0536236	0.139176
Histidine	0.02341	0.0193065	0.0253626	0.0590407	0.0716192	0.0935967
Aspartic Acid	0.115898	0.0565853	0.0815415	0.18935	0.24739	0.139482
Tyrosine	0.246198	0.143987	0.212561	1.95861	1.11652	4.01321
Glutamine	0.180751	0.0423445	0.0472419	0.817966	0.310296	0.599305
Glutamic Acid	10.6954	8.51349	17.6165	11.1072	24.134	20.3836
Urea	0.265077	0.133791	0.485608	1.97896	1.21385	7.24562
Pyruvic	0.0260468	0.0688502	0.0997205	0.0747785	0.615585	0.596739
Succinic acid	0.156771	0.0227346	0.1542	0.75524	0.128805	0.633379
Citric acid	0.292155	0.127964	0.250628	0.259495	0.201104	0.250132
Fumaric acid	0.0546732	0.0243556	0.105324	0.0602619	0.051435	0.084608
Malic acid	0.160559	0.0522249	0.1559	0.143485	0.106091	0.120003
