# Supplementary material for: Architectural control of metabolic plasticity in epithelial cancer cells
Source: Commun Biol. 2021 Mar 19;4:371. doi: 10.1038/s42003-021-01899-4 (PMC7979883; doi:10.1038/s42003-021-01899-4)
Supplement: Supplementary file 6 — Supplementary Data 3 [file 42003_2021_1899_MOESM6_ESM.xlsx]

## Sheet: Figure 1
Figure 1c			Figure 1e			Figure 1f						Figure 1g
Glu+	Glu-		Glu+	Glu-			Lumen+		Lumen-			Time	Flat	Organotypic
193.125	36		1	0.986699		Glu+	789	1322	262	103		0	12500	12500
118.5	31.5		1	0.995319		Glu-	853	1402	537	200		0	12500	12500
130.5	22.125		1	0.800285								0	12500	12500
			1	0.94749								2	15684.3	16084.4
												2	16917	16484
												2	18802.4	17416.9
												4	35416.1	33416.2
												4	34750.6	29083.9
												4	33683.5	27416.5
												6	60082.4	42082.8
												6	50749.8	38750.4
												6	50582.4	37083.5

## Sheet: Figure 2
Figure 2a			Figure 2b			Figure 2d
Flat	Organotypic		Flat	Organotypic		Time (min)	Flat (mean)	Flat (sd)	Organotypic (mean)	Organotypic (sd)
0.73518	-0.40661	0	2.13202	0		1	400	191.39	400	206.186
1.46084	-0.718939	0	2.89732	0.542872		2	477.236	250.341	401.394	159.064
1.36837	-0.00671052	0	2.20979	0.677762		3	544.138	180.067	416.033	198.479
1.02225	-0.225898	0	1.62992	0.692267		4	564.245	225.503	405.833	224.832
						5	619.094	250.426	426.52	177.802
						6	670.963	233.18	459.393	185.593
						7	777.951	240.171	510.107	273.36
						8	840.506	249.519	525.586	245.657
						9	863.831	238.376	503.525	198.596
						10	921.405	299.657	496.506	239.293
						11	884.672	239.923	532.921	202.526
						12	951.341	311.729	532.006	242.703
						13	916.368	215.149	684.432	311.703
						14	1032.85	281.986	624.707	359.244
						15	1048.68	320.622	642.239	380.973
						16	1014.12	260.112	559.21	281.722
						17	1033.37	291.406	590.757	269.687
						18	1113.34	338.756	652.282	201.329
						19	1062.43	357.277	623.549	228.445
						20	1147.98	375.238	564.67	205.13
						21	1191.11	347.419	580.076	240.905
						22	1135.92	306.962	581.765	220.923
						23	1128.57	277.996	554.226	202.9
						24	1202.19	363.06	661.663	216.519
						25	1268.15	421.738	600.068	169.21
						26	1365.93	395.526	610.97	238.497
						27	1387.46	433.869	589.501	174.884
						28	1439.02	384.095	605.438	174.441
						29	1298.71	426.495	609.556	261.575
						30	1313.86	402.452	613.034	181.925
						31	1433.16	420.808	638.392	267.502
						32	1538.46	407.424	676.883	203.77
						33	1436.65	458.559	653.479	191.354
						34	1452.58	394.702	633.889	241.863
						35	1481.75	451.482	674.301	239.793
						36	1532.73	463.237	691.258	266.294
						37	1555.15	445.358	649.091	227.432
						38	1615.67	477.442	711.035	210.909
						39	1449.35	452.965	589.044	223.872
						40	1571.2	444.435	698.58	320.51
						41	1557.31	494.296	635.113	238.62
						42	1605.54	439.621	703.043	273.493
						43	1673.6	432.301	619.905	297.051
						44	1790.46	480.793	635.882	243.022
						45	1706.84	513.659	682.063	296.795
						46	1667.63	510.145	711.858	175.771
						47	1762.11	453.002	717.054	221.514
						48	1845.84	549.44	637.269	242.443
						49	1816.63	574.091	691.509	203.344
						50	1986.91	508.755	661.413	251.802
						51	1820.46	503.95	677.383	259.946
						52	1909.66	538.812	669.562	230.706
						53	1909.83	527.329	687.217	262.633
						54	2006.45	530.572	694.409	312.07
						55	1993.22	533.473	776.353	254.158
						56	1935.37	551.855	724.383	255.006
						57	1940.32	606.819	711.981	315.915
						58	2049.26	550.942	742.505	255.678
						59	2077.3	584.919	672.233	271.434
						60	2071.8	517.711	721.716	254.705
						61	1989.72	522.177	781.404	305.183
						62	2074.86	582.935	805.923	364.058
						63	2056.32	546.328	760.711	368.582
						64	2173.06	583.573	726.583	297.42
						65	2230.23	511.602	784.627	332.705
						66	2107.36	442.49	745.699	266.418
						67	2018.04	460.995	768.599	299.536
						68	2099.76	458.539	714.042	266.544
						69	2225.27	536.708	748.938	255.02
						70	2222.9	460.289	748.018	267.857
						71	2325.26	459.936	765.975	315.767
						72	2334.59	498.433	738.004	186.679
						73	2197.77	574.388	799.292	270.448
						74	2220.56	464.279	795.167	261.231
						75	2186.01	486.462	766.823	271.802
						76	2309.95	474.414	798.05	228.871
						77	2173.83	440.032	806.348	296.946
						78	2209.89	445.719	846.438	272.639
						79	2287.92	487.18	778.406	257.946
						80	2292.73	468.256	761.997	236.441

## Sheet: Figure 3
Figure 3a							Figure 3b								Figure 3c						Figure 3d								Figure 3e						Figure 3f				Figure 3g			Figure 3h						Figure 3i
Time	ECAR (Flat)	ECAR (Org)	Std dev (Flat)	Std dev (Org)				Flat			Organotypic				Time (min)	OCR (2D)	OCR (3D)	Std dev (2D)	Std dev (3D)			Flat			Organotypic					Flat	Organotypic	Std dev (Flat)	Std dev (Org)		Flat	Organotypic			Ctrl	Oligo			2D		3D				2D
1.49977	41.5788	8.58533	6.93386	0.910501			Baseline	42.6592	30.9008	51.3436	9.28512	7.90598	9.12773		1.49977	172.284	102.281	12.5063	17.4543		Baseline	170.777	146.55	199.42	102.04	98.37	104.103		ECAR baseline	41.6346	8.77295	5.92352	0.435855		158.789	344.548			1.34984	2.25305		Baseline	439.458	350.771	344.773	284.772		Baseline	483.787
9.94382	42.1949	9.13361	6.94438	1.0244			Stressed	74.2539	54.4445	81.2494	34.0802	28.4737	34.962		9.94382	170.542	101.433	11.4773	17.1854		Stressed	238.74	188.457	256.56	148.057	157.797	157.497		ECAR stressed	69.9826	32.5053	8.02723	2.03183		175	372			1.25034	1.95724		UK5099	423.22	356.055	271.512	247.696		BPTES+ETO	507.618
18.3944	42.6592	9.28512	7.80096	1.00612											18.3944	170.775	102.043	11.7105	17.2804										OCR baseline	172.247	101.506	15.2804	1.6766		161	359						UK5099+BPTES+ETO	409.532	341.742	208.956	206.026		UK5099+BPTES+ETO	453.106
26.9601	63.3751	26.0087	9.00756	2.37242											26.9601	60.496	36.9749	4.1639	5.39305										OCR stressed	227.92	154.451	20.3902	3.1981
35.4097	67.1818	31.0404	9.85458	3.3373											35.4097	58.8763	33.2153	4.21504	4.26005
43.8802	67.7383	31.9917	10.0427	3.41888											43.8802	57.6122	32.3308	4.30289	4.30265
52.4334	74.2539	26.8768	9.07169	3.0249											52.4334	238.741	148.057	21.9631	34.4726
60.8769	67.8262	26.6378	7.61581	2.98281											60.8769	220.457	132.387	22.0492	32.9399
69.3657	66.1353	26.449	7.65483	3.05331											69.3657	212.167	130.981	19.6981	32.5129
77.9312	59.9603	34.0802	7.51721	3.90763											77.9312	41.0621	26.8359	4.69062	5.88254
86.378	63.8784	33.8702	9.56177	3.7787											86.378	41.5311	29.4908	4.88898	5.94168
94.8176	65.9155	33.5889	9.57601	3.86798											94.8176	39.0931	28.149	4.39947	6.43062
[truncated: 3 more columns]

## Sheet: Figure 4
Figure 4b
Glutamine			Serine			Methionine			Phenylalnine			Tyrosine			Pyruvate			Ornithine			Urea
Flat	Organotypic		Flat	Organotypic		Flat	Organotypic		Flat	Organotypic		Flat	Organotypic		Flat	Organotypic		Flat	Organotypic		Flat	Organotypic
1	4.52537		1	7.3427		1	5.65342		1	6.35982		1	7.9554		1	2.87093		1	11.5867		1	7.46562
1	7.32789		1	8.58758		1	4.11715		1	4.64955		1	7.75431		1	8.94093		1	20.0356		1	9.07277
1	12.6859		1	7.90751		1	3.78054		1	8.40114		1	18.8803		1	5.98412		1	11.1809		1	14.9207

## Sheet: Figure 5
Figure 5a			Figure 5b			Figure 5c			Figure 5d			Figure 5e			Figure 5f			Figure 5g			Figure 5h			Figure 5i			Figure 5j
Flat			Organotypic			Flat			Organotypic			Flat			Organotypic			Flat			Organotypic			Flat			Organotypic
Gln+	Gln-		Gln+	Gln-		Ser+	Ser-		Ser+	Ser-		Met+	Met-		Met+	Met-		AA+	AA-		AA+	AA-		Glu/Gln+	Glu/Gln-		Glu/Gln+	Glu/Gln-
193.125	75		1	0.789648		112	71		1	1.1733		112	2		1	0.944424		207	16.5		1	0.684463		142	5		1	0.527932
118.5	33		1	0.867969		136.5	111		1	1.09858		136.5	3		1	0.850598		266.25	16.75		1	0.627169		171	2		1	0.770738
130.5	31.125					192	104		1	1.03652		192	10		1	0.854693		238.5	26		1	0.553795		189.5	7.5		1	0.680835

## Sheet: Figure 6
Figure 6b								Figure 6c								Figure 6d
Organotypic	Cell Number							Flat	Cell Number							Organotypic	Cell Number
	GFP			KRAS					GFP			KRAS					GFP			KRAS
Glu+	106	93	79.5	96	227	166.5			49	55	46	241	194	120			106	93	79.5	96	227	166.5
Glu-	156	133	139	16	8	8		Gln-	24	13	13.5	3	1	2		Gln-	18	89	98	45	87	28
								Met-	8	4	6	4	2	3		Met-	32	51	54	30	78	25
								Ser-	35	38	35	75	62	47		Ser-	69	91	132	72	180	69

## Sheet: Figure 7
Figure 7a							Figure 7c					Figure 7e				Figure 7f					Figure 7g
Condition	Stiffness	Relative Cell Growth						% nuclear b-catenin		Std dev		Stiffness	% nuclear b-catenin			Baseline		Stressed (FCCP)				DMSO	IWP2	Std dev (DMSO)	Std dev (IWP2)
Complete	100	1	1	1	1		Flat	76.5659	86.0728	12.3324		100	12			DMSO	IWP2	DMSO	IWP2		ECAR (baseline)	22.5534	20.5236	2.09312	3.71388
Glc-	100	0.55	0.46	0.62	0.407194		Organotypic	3.3652	6.09063	4.65295		100	14			260.46	166.66	347.4	187.36		ECAR (stressed)	35.416	28.9062	5.43138	5.05685
Gln-	100	0.37	0.36	0.79	0.417986							100	14			307.88	208.54	404.88	244.01		OCR (baseline)	108.638	73.1923	7.39832	4.52798
Complete	400	1	1	1	1							100	16			256.51	175.73	272.71	192.9		OCR (stressed)	140.458	90.6343	16.4086	7.5861
Glc-	400	0.437473	0.27	0.23	0.362025							100	20
Gln-	400	0.5	0.671024	0.26	0.662568							100	6
Complete	800	1	1	1	1							400	18
Glc-	800	0.0217079	0.0253667	0.03	0							400	26
Gln-	800	0.150806	0.204917	0.44	0.34							400	28
Complete	6400	1	1	1	1							400	38
Glc-	6400	0.0188419	0.0287883	0.03	0.047							400	18
Gln-	6400	0.122855	0.156591	0.33	0.6							400	8
Complete	25000	1	1	1	1							800	94
Glc-	25000	0	0.07	0.21	0.0137413							800	73
Gln-	25000	0.04	0.18	0.17	0.10566							800	48
Complete	Plastic	1	1	1	1							800	78
Glc-	Plastic	0.00816054	0.0101892	0.06	0							800	35
Gln-	Plastic	0.0781667	0.115184	0.1	0.14							800	44
												6400	52
												6400	86
												6400	85
												25000	70
												25000	79
												25000	55
												25000	57
